# Supplementary material for: A single mode of population covariation associates brain networks structure and behavior and predicts individual subjects’ age
Source: Commun Biol. 2021 Aug 5;4:943. doi: 10.1038/s42003-021-02451-0 (PMC8342440; doi:10.1038/s42003-021-02451-0)
Supplement: Supplementary file 4 — Supplementary Data 1 [file 42003_2021_2451_MOESM4_ESM.xlsx]

## Sheet: fig1b_example_matrix
0	0.0051451	0.0055504	0.020735	0.0014266	0.0023173	0.0045151	0.00064872	0.018667	0.0079349	0.0028918	0.0049302	0.0040132	0.0030083	0.07461	0.026842	0.0010446	0.0045607	0.00019639	0.0038936	0.0024373	0.0013019	0.00064113	0.0015596	0.00066061	0.0030455	0.0058416	0.037656	0.0012066	0.0051118	0.032341	0.019788	0.0098425	0.01153	0.010248	0.0078303	0.012522	0.059778	0.037317	0.0034975	0.086945	0.014995	0.0047768	0.045014	0.0045877	0.011618	0.0016031	0.0017212	0.002253	0.0010003
0.0051451	0	0.0010749	0.042182	0.25074	0.14731	0.098374	0.0020288	0.00010448	0	0.0001725	0	0	0.061213	0.00069001	0.00032979	0.0026866	0.00071073	0.0055174	0.0071942	0.0023028	0.0046198	0.0060456	0.00072137	0.00018634	0	0.00014366	0	0	0	0.00017707	0.0010038	0	0.00037213	0.0001831	0	0	0.00017643	0	0	0	0.00018051	0.00017579	0	0	0.00033113	0	0	0	0
0.0055504	0.0010749	0	0.004682	0.0015963	0.001938	0.0048229	0	0.00076423	0.00032862	0	0.0009574	0	0.0060295	0.0061644	0.0023155	0.0011442	0	0.0012928	0.0092251	0.0022883	0.002792	0	0.12748	0	0	0	0	0	0	0.0015261	0.00060957	0.0019048	0.00096386	0.00088928	0	0	0.00075131	0	0.00069784	0	0	0	0	0	0.0005872	0	0	0	0.000999
0.020735	0.042182	0.004682	0	0.045959	0.015897	0.0035778	0	0.00018974	0.0012989	0	0	0	0.10265	0.0020047	0.0034014	0.049423	0.024859	0.00063888	0.041946	0.010983	0.00090009	0	0.0016071	0	0.00075643	0	0	0	0	0.00074239	0.10614	0	0	0.00086133	0.00090621	0	0	0.0010692	0	0	0.00080678	0	0	0	0	0	0.00065595	0	0
0.0014266	0.25074	0.0015963	0.045959	0	0.24219	0.08258	0.0024735	0.0001111	0.00044056	0	0	0	0.069677	0	0.00018202	0.0021549	0.00098863	0.0032068	0.0028863	0.0040944	0.0033051	0.012275	0.0018092	0	0.00019794	0	0	0	0	0.00039393	0.0012946	0	0	0	0	0	0.00019617	0.00017856	0	0	0	0	0	0	0	0	0	0	0
0.0023173	0.14731	0.001938	0.015897	0.24219	0	0.11206	0.0086906	0.00013156	0	0	0	0	0.054403	0.0002613	0.00024423	0.0024684	0.00082012	0.006226	0.0060852	0.0015427	0.011042	0.023506	0.0016783	0.00058884	0.00027379	0.00020036	0	0	0	0.00027192	0.0007486	0	0.00029373	0	0	0	0	0	0	0	0	0	0	0	0	0.0002867	0	0	0
0.0045151	0.098374	0.0048229	0.0035778	0.08258	0.11206	0	0.080443	0.00041059	0.00039097	0.00028309	0.00096246	0	0.037523	0.00056617	0.00078947	0.015951	0.0014865	0.090971	0.039284	0.042763	0.22212	0.065435	0.0033531	0	0.0011912	0	0.001101	0	0.00031206	0.00088679	0.0016159	0.00032026	0.00032154	0.00062559	0.00031852	0	0	0.00076795	0.0008558	0.00025094	0.0003053	0.00029206	0.00047048	0	0.00026487	0.00031314	0.00028086	0	0
0.00064872	0.0020288	0	0	0.0024735	0.0086906	0.080443	0	0	0	0	0	0	0.0013347	0	0	0.0014006	0	0.13395	0.018398	0.0042017	0.013122	0.0083203	0	0	0	0	0	0	0	0	0	0	0	0.0010368	0.0011025	0	0.00085397	0	0	0	0	0	0	0	0	0	0	0	0
0.018667	0.00010448	0.00076423	0.00018974	0.0001111	0.00013156	0.00041059	0	0	0.20691	0.01927	0.01788	0.01533	0.00017707	0.0023858	0.0010496	0.00020563	0.00056818	0	0	0.00041127	0	0.00019568	0	0.00019926	0.0017063	0.0033268	0.00054059	0.00018847	0	0	0.00053291	0.002183	0.00019895	0.00039112	0.00019778	0.013499	0.02688	0.009617	0.0049797	0.097433	0.0094376	0.002247	0.0045399	0.0048815	0.0015812	0.00019569	0.002191	0.00019616	0.0006012
0.0079349	0	0.00032862	0.0012989	0.00044056	0	0.00039097	0	0.20691	0	0.0015347	0.0021108	0.0045614	0.00028931	0.0024555	0.0039711	0.0007485	0	0	0.0010409	0.00037425	0	0	0	0.00070734	0.00097292	0.00045228	0.001191	0	0.00068259	0.0003217	0.0014541	0.0021067	0.001058	0	0.0013962	0.03473	0.023011	0.0038546	0.003714	0.0032341	0.00066644	0.0034926	0.0017603	0.00048083	0.0011425	0.00034258	0.0027389	0.00068799	0.00035727
0.0028918	0.0001725	0	0	0	0	0.00028309	0	0.01927	0.0015347	0	0.018261	0.060979	0.00053376	0.00059701	0.0010296	0	0.00066401	0	0.00076982	0	0	0	0	0	0	0.00070447	0.00056322	0	0	0.00065552	0.00053894	0.00079051	0	0	0	0.00070847	0.0019405	0.00097609	0.0018204	0.0061105	0.00070522	0	0.0050136	0.10635	0	0.0007485	0	0.0015106	0.00082237
0.0049302	0	0.0009574	0	0	0	0.00096246	0	0.01788	0.0021108	0.018261	0	0.044961	0	0	0.0019646	0	0.00091701	0	0.0022637	0	0	0	0	0	0	0.0020631	0.00073529	0	0.0010735	0.0009009	0	0	0	0	0	0.002008	0.0088456	0.0012244	0.0024341	0.0046729	0.005985	0.00086881	0.0010111	0.001851	0.00066556	0	0	0.0033021	0
0.0040132	0	0	0	0	0	0	0	0.01533	0.0045614	0.060979	0.044961	0	0	0.0011727	0.0010137	0	0	0	0.00075216	0.0017865	0	0	0	0	0.00065317	0.0041819	0.0011074	0.00064	0	0.0012853	0	0.0007719	0	0	0.0007619	0.00069348	0.0044402	0.00096177	0	0.0032437	0.0027615	0.00062617	0.004538	0.050249	0	0.0007318	0.00057687	0	0
0.0030083	0.061213	0.0060295	0.10265	0.069677	0.054403	0.037523	0.0013347	0.00017707	0.00028931	0.00053376	0	0	0	0.00053376	0.0014012	0.017864	0.01584	0.0017106	0.035392	0.0054369	0.0087366	0.0026059	0.0024669	0.000693	0	0	0.00050659	0	0	0.00058005	0.0038948	0	0.0013784	0.0006502	0.00067545	0	0.00057323	0.00044494	0	0	0	0.0011331	0	0.00072072	0	0	0	0.0013136	0
0.07461	0.00069001	0.0061644	0.0020047	0	0.0002613	0.00056617	0	0.0023858	0.0024555	0.00059701	0	0.0011727	0.00053376	0	0.015444	0.00091827	0.0039841	0	0.0015396	0.0027548	0.00077549	0	0.002811	0.00080354	0.0019993	0.0010567	0.0028161	0.00065274	0.0014848	0.041298	0.036109	0.032411	0.083034	0.13736	0.060842	0	0.0019405	0.023914	0.0012136	0.00094007	0.0077574	0.0044686	0.0096094	0.00077625	0.0010428	0.001497	0.0035232	0.0067976	0.0024671
0.026842	0.00032979	0.0023155	0.0034014	0.00018202	0.00024423	0.00078947	0	0.0010496	0.0039711	0.0010296	0.0019646	0.0010137	0.0014012	0.015444	0	0.0073719	0.025937	0	0.0019151	0	0.00064226	0.00062344	0.00059154	0.0013228	0.00056561	0.0012876	0.014684	0	0.033447	0.078639	0.25389	0.0032626	0.049342	0.014312	0.030978	0.00059559	0.0016543	0.0043169	0.0015662	0.00083507	0.0017799	0.0049073	0.0007516	0.0010549	0.017845	0.019956	0.0025374	0.010053	0.023593
0.0010446	0.0026866	0.0011442	0.049423	0.0021549	0.0024684	0.015951	0.0014006	0.00020563	0.0007485	0	0	0	0.017864	0.00091827	0.0073719	0	0.027174	0	0.19355	0	0	0	0.0011947	0	0	0	0.00084069	0	0	0.0010644	0.0039386	0.0014728	0.0030008	0	0	0	0	0	0	0	0.0012019	0	0	0	0.00075075	0.0013333	0.00089526	0	0
0.0045607	0.00071073	0	0.024859	0.00098863	0.00082012	0.0014865	0	0.00056818	0	0.00066401	0.00091701	0	0.01584	0.0039841	0.025937	0.027174	0	0	0.015929	0.0021739	0	0	0	0.0009298	0	0.00074906	0.0018674	0.00073368	0.0076401	0.0058975	0.015417	0.00091241	0.0027688	0.00085434	0.0062893	0	0.00072622	0.0037234	0.0013523	0.00051059	0	0.0014311	0.00089908	0.00083074	0.0017153	0.017138	0.00065189	0.0025974	0.0038204
0.00019639	0.0055174	0.0012928	0.00063888	0.0032068	0.006226	0.090971	0.13395	0	0	0	0	0	0.0017106	0	0	0	0	0	0.0054552	0.0011017	0.0023944	0.0074062	0.0075237	0	0	0	0	0	0	0	0.00028657	0	0.00034644	0	0	0	0	0	0	0	0	0	0	0	0	0	0	0	0
0.0038936	0.0071942	0.0092251	0.041946	0.0028863	0.0060852	0.039284	0.018398	0	0.0010409	0.00076982	0.0022637	0.00075216	0.035392	0.0015396	0.0019151	0.19355	0.015929	0.0054552	0	0.02244	0	0.0031234	0.0095511	0.0011514	0	0	0	0	0	0.00086994	0.0060831	0	0.0011409	0.0010379	0	0	0.0025641	0.00059773	0	0.00057094	0.00095969	0.00083998	0.00049566	0.00090888	0.0019455	0	0	0	0.002381
0.0024373	0.0023028	0.0022883	0.010983	0.0040944	0.0015427	0.042763	0.0042017	0.00041127	0.00037425	0	0	0.0017865	0.0054369	0.0027548	0	0	0.0021739	0.0011017	0.02244	0	0.029851	0.0039973	0.021505	0	0	0	0.00084069	0	0	0	0.0015754	0	0	0	0.0014368	0	0.003125	0.0013671	0	0	0	0	0.00055325	0	0	0	0	0.001355	0.0015873
0.0013019	0.0046198	0.002792	0.00090009	0.0033051	0.011042	0.22212	0.013122	0	0	0	0	0	0.0087366	0.00077549	0.00064226	0	0	0.0023944	0	0.029851	0	0.024185	0.0038554	0	0.00089686	0	0	0	0	0	0.00068027	0	0	0	0	0	0	0	0	0	0	0	0	0	0	0	0	0	0
0.00064113	0.0060456	0	0	0.012275	0.023506	0.065435	0.0083203	0.00019568	0	0	0	0	0.0026059	0	0.00062344	0	0	0.0074062	0.0031234	0.0039973	0.024185	0	0	0	0	0	0	0	0	0	0.0006592	0	0	0	0	0	0	0	0	0	0	0	0	0	0	0	0	0	0
0.0015596	0.00072137	0.12748	0.0016071	0.0018092	0.0016783	0.0033531	0	0	0	0	0	0	0.0024669	0.002811	0.00059154	0.0011947	0	0.0075237	0.0095511	0.021505	0.0038554	0	0	0	0	0	0.00065638	0	0.00091324	0	0.0012473	0	0	0	0	0	0	0	0	0	0	0	0	0	0	0	0	0	0
0.00066061	0.00018634	0	0	0	0.00058884	0	0	0.00019926	0.00070734	0	0	0	0.000693	0.00080354	0.0013228	0	0.0009298	0	0.0011514	0	0	0	0	0	0	0	0.0037175	0	0	0.00091324	0	0.0011983	0.0012165	0.0011001	0.0035232	0	0.00089646	0.0018536	0.0016427	0	0	0.00088028	0	0	0.0026891	0	0	0	0.0012731
0.0030455	0	0	0.00075643	0.00019794	0.00027379	0.0011912	0	0.0017063	0.00097292	0	0	0.00065317	0	0.0019993	0.00056561	0	0	0	0	0	0.00089686	0	0	0	0	0.0003753	0.0018738	0.050092	0	0	0.00059488	0	0.0018553	0.0017167	0	0	0.0014583	0.001067	0	0	0	0.0014368	0	0.00041632	0.0028678	0	0	0	0.0019203
0.0058416	0.00014366	0	0	0	0.00020036	0	0	0.0033268	0.00045228	0.00070447	0.0020631	0.0041819	0	0.0010567	0.0012876	0	0.00074906	0	0	0	0	0	0	0	0.0003753	0	0.0010206	0	0.0011947	0.0026027	0.00033118	0.00041169	0.0024829	0.00039944	0.00081766	0	0.002214	0.0024899	0.0017781	0.0012153	0.016654	0.00073247	0.025861	0.067371	0.00097339	0.0004	0.0031392	0	0.00042017
0.037656	0	0	0	0	0	0.001101	0	0.00054059	0.001191	0.00056322	0.00073529	0.0011074	0.00050659	0.0028161	0.014684	0.00084069	0.0018674	0	0	0.00084069	0	0	0.00065638	0.0037175	0.0018738	0.0010206	0	0	0.046287	0.0073801	0.0010225	0.004394	0	0.0027778	0.0072333	0	0.0012147	0.019539	0.0034315	0.0022442	0.0032927	0.020996	0.0024058	0.0014942	0.020312	0.0090498	0.0033269	0.022464	0.0060767
0.0012066	0	0	0	0	0	0	0	0.00018847	0	0	0	0.00064	0	0.00065274	0	0	0.00073368	0	0	0	0	0	0	0	0.050092	0	0	0	0	0	0	0.00089127	0	0	0	0	0	0.00052466	0	0	0	0	0	0	0	0	0	0	0
0.0051118	0	0	0	0	0	0.00031206	0	0	0.00068259	0	0.0010735	0	0	0.0014848	0.033447	0	0.0076401	0	0	0	0	0	0.00091324	0	0	0.0011947	0.046287	0	0	0.075992	0.0026187	0	0.003245	0.0039545	0.0010482	0	0.00082102	0.0034863	0	0	0	0.0072669	0.00048414	0.00088948	0.03522	0.011905	0.0050909	0.0251	0.011261
0.032341	0.00017707	0.0015261	0.00074239	0.00039393	0.00027192	0.00088679	0	0	0.0003217	0.00065552	0.0009009	0.0012853	0.00058005	0.041298	0.078639	0.0010644	0.0058975	0	0.00086994	0	0	0	0	0.00091324	0	0.0026027	0.0073801	0	0.075992	0	0.0087925	0.0035858	0.0090662	0.015126	0.043267	0	0	0.0015794	0.00066733	0	0.00078833	0.0028229	0.016043	0.00082406	0.0067854	0.021913	0.004506	0.0093657	0.0084388
0.019788	0.0010038	0.00060957	0.10614	0.0012946	0.0007486	0.0016159	0	0.00053291	0.0014541	0.00053894	0	0	0.0038948	0.036109	0.25389	0.0039386	0.015417	0.00028657	0.0060831	0.0015754	0.00068027	0.0006592	0.0012473	0	0.00059488	0.00033118	0.0010225	0	0.0026187	0.0087925	0	0.0013836	0.043266	0.013158	0.0054701	0	0.00057921	0.0058309	0	0.00043328	0.0012512	0.00057241	0.000777	0.00036271	0	0.0032971	0.00053093	0.00066467	0
0.0098425	0	0.0019048	0	0	0	0.00032026	0	0.002183	0.0021067	0.00079051	0	0.0007719	0	0.032411	0.0032626	0.0014728	0.00091241	0	0	0	0	0	0	0.0011983	0	0.00041169	0.004394	0.00089127	0	0.0035858	0.0013836	0	0.0011869	0.0096826	0.017202	0.035946	0.0052817	0.15985	0.00080775	0.030859	0.0049603	0.0034587	0.00050416	0	0.00066313	0	0.0023202	0.0087527	0.0012407
0.01153	0.00037213	0.00096386	0	0	0.00029373	0.00032154	0	0.00019895	0.001058	0	0	0	0.0013784	0.083034	0.049342	0.0030008	0.0027688	0.00034644	0.0011409	0	0	0	0	0.0012165	0.0018553	0.0024829	0	0	0.003245	0.0090662	0.043266	0.0011869	0	0.032715	0.011635	0	0	0.00061482	0	0	0.0010045	0	0.0025368	0	0	0.0021894	0	0	0.0012602
0.010248	0.0001831	0.00088928	0.00086133	0	0	0.00062559	0.0010368	0.00039112	0	0	0	0	0.0006502	0.13736	0.014312	0	0.00085434	0	0.0010379	0	0	0	0	0.0011001	0.0017167	0.00039944	0.0027778	0	0.0039545	0.015126	0.013158	0.0096826	0.032715	0	0.15742	0	0.0016522	0.0070032	0	0.00055804	0.0027714	0.00081235	0	0	0.0012638	0.0009995	0	0.0070814	0.0011357
0.0078303	0	0	0.00090621	0	0	0.00031852	0.0011025	0.00019778	0.0013962	0	0	0.0007619	0.00067545	0.060842	0.030978	0	0.0062893	0	0	0.0014368	0	0	0	0.0035232	0	0.00081766	0.0072333	0	0.0010482	0.043267	0.0054701	0.017202	0.011635	0.15742	0	0	0.0008673	0.016304	0	0.00057654	0.00097561	0.0034086	0	0.00045798	0.0013115	0.0031813	0.0015267	0.0064447	0.0012151
0.012522	0	0	0	0	0	0	0	0.013499	0.03473	0.00070847	0.002008	0.00069348	0	0	0.00059559	0	0	0	0	0	0	0	0	0	0	0	0	0	0	0	0	0.035946	0	0	0	0	0.073294	0.021283	0.045504	0.0080472	0.00086618	0.0015349	0.0023474	0	0	0	0	0	0
0.059778	0.00017643	0.00075131	0	0.00019617	0	0	0.00085397	0.02688	0.023011	0.0019405	0.0088456	0.0044402	0.00057323	0.0019405	0.0016543	0	0.00072622	0	0.0025641	0.003125	0	0	0	0.00089646	0.0014583	0.002214	0.0012147	0	0.00082102	0	0.00057921	0.0052817	0	0.0016522	0.0008673	0.073294	0	0.047396	0.071758	0.045534	0.0054306	0.02087	0.0061824	0.0032686	0.016769	0	0.0038119	0.009205	0.0027599
0.037317	0	0	0.0010692	0.00017856	0	0.00076795	0	0.009617	0.0038546	0.00097609	0.0012244	0.00096177	0.00044494	0.023914	0.0043169	0	0.0037234	0	0.00059773	0.0013671	0	0	0	0.0018536	0.001067	0.0024899	0.019539	0.00052466	0.0034863	0.0015794	0.0058309	0.15985	0.00061482	0.0070032	0.016304	0.021283	0.047396	0	0.0093966	0.059564	0.046317	0.017006	0.01879	0.0023725	0.010908	0.0017544	0.0096293	0.019435	0.01195
0.0034975	0	0.00069784	0	0	0	0.0008558	0	0.0049797	0.003714	0.0018204	0.0024341	0	0	0.0012136	0.0015662	0	0.0013523	0	0	0	0	0	0	0.0016427	0	0.0017781	0.0034315	0	0	0.00066733	0	0.00080775	0	0	0	0.045504	0.071758	0.0093966	0	0.0085694	0.0014378	0.012991	0.0016903	0.00078447	0.0052882	0	0.0011933	0.002313	0
0.086945	0	0	0	0	0	0.00025094	0	0.097433	0.0032341	0.0061105	0.0046729	0.0032437	0	0.00094007	0.00083507	0	0.00051059	0	0.00057094	0	0	0	0	0	0	0.0012153	0.0022442	0	0	0	0.00043328	0.030859	0	0.00055804	0.00057654	0.0080472	0.045534	0.059564	0.0085694	0	0.043839	0.0024765	0.040759	0.017167	0.0021093	0	0.0023196	0.0011258	0
0.014995	0.00018051	0	0.00080678	0	0	0.0003053	0	0.0094376	0.00066644	0.00070522	0.005985	0.0027615	0	0.0077574	0.0017799	0.0012019	0	0	0.00095969	0	0	0	0	0	0	0.016654	0.0032927	0	0	0.00078833	0.0012512	0.0049603	0.0010045	0.0027714	0.00097561	0.00086618	0.0054306	0.046317	0.0014378	0.043839	0	0.00076365	0.11374	0.036646	0.0024082	0	0.0013831	0.00093721	0
0.0047768	0.00017579	0	0	0	0	0.00029206	0	0.002247	0.0034926	0	0.00086881	0.00062617	0.0011331	0.0044686	0.0049073	0	0.0014311	0	0.00083998	0	0	0	0	0.00088028	0.0014368	0.00073247	0.020996	0	0.0072669	0.0028229	0.00057241	0.0034587	0	0.00081235	0.0034086	0.0015349	0.02087	0.017006	0.012991	0.0024765	0.00076365	0	0.0013129	0.00081037	0.023763	0.007332	0.015052	0.012341	0.093002
0.045014	0	0	0	0	0	0.00047048	0	0.0045399	0.0017603	0.0050136	0.0010111	0.004538	0	0.0096094	0.0007516	0	0.00089908	0	0.00049566	0.00055325	0	0	0	0	0	0.025861	0.0024058	0	0.00048414	0.016043	0.000777	0.00050416	0.0025368	0	0	0.0023474	0.0061824	0.01879	0.0016903	0.040759	0.11374	0.0013129	0	0.025493	0.0053101	0	0.00041297	0.0004896	0
0.0045877	0	0	0	0	0	0	0	0.0048815	0.00048083	0.10635	0.001851	0.050249	0.00072072	0.00077625	0.0010549	0	0.00083074	0	0.00090888	0	0	0	0	0	0.00041632	0.067371	0.0014942	0	0.00088948	0.00082406	0.00036271	0	0	0	0.00045798	0	0.0032686	0.0023725	0.00078447	0.017167	0.036646	0.00081037	0.025493	0	0.00035467	0.00044693	0.0011519	0.00044934	0.00047226
0.011618	0.00033113	0.0005872	0	0	0	0.00026487	0	0.0015812	0.0011425	0	0.00066556	0	0	0.0010428	0.017845	0.00075075	0.0017153	0	0.0019455	0	0	0	0	0.0026891	0.0028678	0.00097339	0.020312	0	0.03522	0.0067854	0	0.00066313	0	0.0012638	0.0013115	0	0.016769	0.010908	0.0052882	0.0021093	0.0024082	0.023763	0.0053101	0.00035467	0	0.043699	0.004111	0.011487	0.054147
0.0016031	0	0	0	0	0.0002867	0.00031314	0	0.00019569	0.00034258	0.0007485	0	0.0007318	0	0.001497	0.019956	0.0013333	0.017138	0	0	0	0	0	0	0	0	0.0004	0.0090498	0	0.011905	0.021913	0.0032971	0	0.0021894	0.0009995	0.0031813	0	0	0.0017544	0	0	0	0.007332	0	0.00044693	0.043699	0	0.0014663	0.016244	0.025086
0.0017212	0	0	0.00065595	0	0	0.00028086	0	0.002191	0.0027389	0	0	0.00057687	0	0.0035232	0.0025374	0.00089526	0.00065189	0	0	0	0	0	0	0	0	0.0031392	0.0033269	0	0.0050909	0.004506	0.00053093	0.0023202	0	0	0.0015267	0	0.0038119	0.0096293	0.0011933	0.0023196	0.0013831	0.015052	0.00041297	0.0011519	0.004111	0.0014663	0	0.025148	0.01045
0.002253	0	0	0	0	0	0	0	0.00019616	0.00068799	0.0015106	0.0033021	0	0.0013136	0.0067976	0.010053	0	0.0025974	0	0	0.001355	0	0	0	0	0	0	0.022464	0	0.0251	0.0093657	0.00066467	0.0087527	0	0.0070814	0.0064447	0	0.009205	0.019435	0.002313	0.0011258	0.00093721	0.012341	0.0004896	0.00044934	0.011487	0.016244	0.025148	0	0.019653
0.0010003	0	0.000999	0	0	0	0	0	0.0006012	0.00035727	0.00082237	0	0	0	0.0024671	0.023593	0	0.0038204	0	0.002381	0.0015873	0	0	0	0.0012731	0.0019203	0.00042017	0.0060767	0	0.011261	0.0084388	0	0.0012407	0.0012602	0.0011357	0.0012151	0	0.0027599	0.01195	0	0	0	0.093002	0	0.00047226	0.054147	0.025086	0.01045	0.019653	0
0.0026991	0.00070503	0.00074822	0.0050983	0.00019596	0.00027001	0.00088002	0	0.0007511	0.00095709	0	0.00088028	0.00063211	0.0011429	0.0025782	0.018692	0.0041429	0.0217	0.00031392	0.0008507	0.0010357	0.0025729	0	0	0.0035682	0.0014524	0.0018413	0.0048426	0	0.015529	0.010699	0.0092379	0	0.0044287	0	0.0060423	0	0.00070299	0.0036354	0.0013119	0.000499	0.0007725	0.009702	0.00088106	0.00081533	0.0083589	0.037938	0.017727	0.093294	0.051259
0.0028182	0	0	0	0	0	0	0	0.077528	0.16906	0.0025427	0.00096031	0.017647	0	0.00056505	0.00052535	0	0.00029669	0.00019329	0.00031611	0	0	0	0	0.00032165	0	0.00021261	0.00027473	0.00029442	0.00031138	0	0	0.00031954	0.00032082	0	0	0.0006105	0.0038118	0.0043439	0.00085409	0	0.00030465	0.016613	0.0004697	0.0009007	0.00026438	0	0.0019622	0.00031363	0.00064925
0.0079431	0.00014039	0.0010768	0.0003543	0.00015261	0	0.0008233	0	0.013137	0.04603	0.00099967	0.0015471	0.00065974	0	0.0039987	0.0036714	0	0.00070621	0	0.00038095	0	0	0	0	0.0015561	0.00070759	0.0031212	0.0035467	0	0.0014964	0.0014028	0.00062863	0.0023157	0	0.00037516	0.00076687	0.0051142	0.020195	0.0085926	0.071957	0.0060808	0.0032799	0.021089	0.0016131	0.00205	0.005857	0.00075131	0.021129	0.0037736	0.0011802
0.016709	0.00032736	0	0	0	0.00048315	0.00052016	0	0.21106	0.070298	0.010566	0.01145	0.017839	0	0.0045283	0.0039911	0	0.0016497	0	0.00062054	0.00071352	0	0	0	0.00064226	0.0016547	0.0019039	0.006705	0	0.0018078	0	0.00046125	0.0031696	0.001278	0.00060533	0.0018815	0.030162	0.040355	0.011857	0.007141	0.020082	0.0098238	0.0031932	0.0048041	0.0027691	0.001345	0.00060661	0.0024808	0.0012221	0.0026169
0.0030116	0.0001669	0.00060441	0	0.00018447	0.00024866	0	0	0.057411	0.0055033	0.032094	0.0041265	0.011053	0	0	0.00093589	0	0.00058806	0	0	0	0	0	0	0	0	0.00032965	0.0015228	0	0	0	0	0.0013703	0	0	0.00067728	0	0.0068946	0.0053488	0.00054274	0.014643	0.0012403	0.0017036	0.0030912	0.026344	0	0.00065338	0.00052701	0.00065854	0
0.0053607	0.00015084	0.00043621	0	0	0	0.00091638	0	0.033272	0.0024447	0.0075773	0.0038241	0.0074862	0	0.0011964	0.0018018	0	0.00042762	0	0	0.00052043	0	0	0	0	0	0.0024513	0.0023006	0	0.00045882	0	0.0011161	0.001907	0.00047962	0	0.00094585	0.0017825	0.013454	0.0069408	0.0016126	0.11959	0.034215	0.0020842	0.015809	0.0096803	0.00036357	0.0009223	0.001972	0	0.00048816
0.0020109	0	0	0.00065811	0	0	0	0	0.028509	0.0036574	0.0029446	0.037427	0.012149	0.00052729	0.0023557	0	0	0.001308	0	0	0	0	0	0.00069156	0	0.00065638	0.0010482	0	0.00064309	0	0	0.0010647	0.0007764	0	0	0	0	0	0.00048263	0	0.0037201	0.00069396	0	0.0062073	0.0076938	0	0.00073584	0.00057937	0	0.0016142
0.0083695	0.00018364	0	0	0	0	0	0	0.0037273	0.0013762	0.00075557	0.0022026	0.0036928	0	0.005289	0.0012571	0	0	0	0	0	0	0	0	0	0	0.0068342	0.0014045	0	0.0010045	0.0025554	0.0019947	0.029557	0.0011099	0.0020243	0.0075228	0.004717	0.005023	0.088954	0.00077131	0.052928	0.076887	0	0.024486	0.0067416	0.00063837	0	0.00073992	0.0010283	0.0011567
0.057597	0	0	0	0	0	0	0	0.0037909	0.0010635	0.00080775	0.0012158	0.00078833	0.0013923	0.026656	0.0019927	0	0	0	0	0.0015337	0	0	0	0	0	0.0029142	0.0014942	0	0.0010989	0.0018374	0.0014099	0.03744	0.0012262	0.0055402	0.010651	0.0010262	0.0027051	0.058313	0.00082576	0.0017746	0.019368	0.0017707	0.017378	0.0028044	0.00067522	0.0022247	0	0.0011274	0
0.02446	0	0	0	0	0	0	0	0.00037718	0	0	0	0	0	0.0065424	0.0011136	0	0	0	0	0	0	0	0	0	0	0.0022284	0	0	0.00083299	0	0.0011703	0.0026822	0	0.00083822	0.0044033	0.001581	0.0014291	0.0057819	0	0.0010096	0.0062918	0	0.0062305	0.0028807	0.00056449	0	0	0.00084926	0
0.01635	0	0	0	0	0	0	0	0.00037348	0.00031606	0	0	0	0	0.0044276	0.001082	0	0	0	0	0	0	0	0	0	0	0.037158	0.00059471	0	0	0.00489	0	0.0025619	0.0025896	0.0016058	0.0016835	0.0060721	0.0013774	0.052174	0.0006435	0.011802	0.043807	0	0.041313	0.031017	0.00054825	0	0.0006215	0	0
0.050637	0	0	0	0	0	0	0	0.0001934	0	0	0	0	0	0.01647	0	0	0	0	0	0	0	0	0	0	0	0	0	0	0	0.00080192	0	0.0020274	0.0020534	0	0.0029895	0	0	0.0011296	0	0	0	0	0	0	0	0	0	0	0
0.030558	0	0	0	0	0	0	0	0.00036413	0.00030289	0	0.00076746	0	0	0.11813	0	0	0	0	0	0	0	0	0	0	0	0.0031223	0.0010995	0	0	0.045889	0.0031596	0	0.041667	0	0.0015089	0	0	0.030585	0	0	0.0020527	0.00062112	0.001231	0.0019084	0	0	0	0	0
0.021163	0	0	0	0	0	0	0	0.00049164	0	0.00042955	0	0	0	0.019759	0.00038528	0	0	0	0	0	0	0	0	0	0	0.03236	0.00041178	0	0	0.0082626	0.0015946	0	0.0020992	0	0	0	0	0.0022206	0	0	0.0014486	0	0.081733	0.0034061	0	0	0	0	0
0.052381	0	0	0	0	0	0	0	0	0	0	0	0	0	0.026633	0	0	0	0	0	0	0	0	0	0	0	0	0	0	0	0.0098074	0	0.0025707	0.012126	0	0.0059122	0	0	0.013326	0	0	0	0	0	0	0	0	0	0	0.00089445
0.01537	0	0	0	0	0	0	0	0	0	0	0	0	0	0	0	0	0	0	0	0	0	0	0	0	0	0.00077851	0	0	0	0	0	0	0	0	0	0	0	0	0	0.00053836	0	0	0	0	0	0	0	0	0
0.0032468	0	0	0	0	0	0.00031701	0	0	0	0	0	0	0	0	0	0	0	0	0	0	0	0	0	0	0	0	0	0	0	0	0	0	0	0	0	0	0	0	0	0	0	0	0	0	0	0	0	0.0010571	0
0.0038571	0.00029645	0.0012451	0	0	0	0	0.00044454	0.0053137	0.0016637	0.031244	0.17429	0.063277	0	0	0.0010373	0	0	0	0.00044474	0	0	0.00043745	0	0	0.00040816	0.045401	0.00073394	0	0.0013063	0.00040404	0.00035651	0	0	0.00043687	0.00044813	0	0.00040072	0.0010005	0.00038499	0.00064998	0.0021119	0.00039746	0.01047	0.061259	0	0.00087508	0.00075401	0.0008797	0.0013854
0.0052123	0	0	0	0	0	0.00021372	0	0.00075809	0.00022704	0.00035442	0	0.00035063	0	0.0010633	0	0	0	0	0	0.00044733	0	0	0	0	0	0.028604	0	0	0	0	0	0	0	0	0.00041178	0	0.0003714	0.00031294	0	0.00030544	0.0046793	0	0.013559	0.010475	0	0	0.00070188	0	0
0.023644	0	0	0	0	0	0	0	0.00056271	0	0	0	0.00029718	0.00028305	0.038087	0.00027762	0	0	0	0	0	0	0	0	0	0	0.0013338	0	0	0	0.025432	0.002276	0	0.030563	0	0.0020398	0	0	0.032088	0	0.00052812	0.00032494	0	0.0014804	0.00070822	0	0	0.0005948	0	0
0.0047223	0	0	0	0	0	0	0	0.00049879	0.00026154	0.00044633	0	0	0	0.0017853	0.00039872	0	0	0	0	0	0	0	0	0	0	0.079601	0.00042717	0	0	0	0	0	0	0	0	0.00050582	0.00094719	0.0015299	0	0.00037133	0.0060499	0	0.0030416	0.0019096	0.00040266	0	0	0	0
0.0030299	0	0	0	0	0	0	0	0.00035578	0.0002915	0	0	0	0	0	0.00047281	0	0	0	0	0	0	0	0	0	0	0.0019924	0	0	0	0.00058893	0	0	0	0	0.001375	0	0	0	0	0	0.0012575	0	0.0023383	0.0014551	0	0	0	0	0
0.019608	0	0	0	0	0	0	0	0.00016335	0	0	0	0	0	0.013203	0.00038234	0	0	0	0	0	0	0	0	0	0	0.001139	0.00040841	0	0	0.0077325	0.00039549	0.000516	0.0057128	0.00099379	0.0035806	0	0.00090131	0.0022043	0	0	0.00047824	0	0.00097831	0.00030774	0	0	0	0	0
0.013052	0.00015084	0	0	0	0	0.00045819	0	0.0068455	0.00097788	0.027119	0.15344	0.01379	0.0007391	0.0015952	0.0018018	0	0.00042762	0	0	0	0	0	0.00088672	0	0	0.030505	0	0	0.00045882	0.00042409	0	0.00095352	0.00095923	0.00092081	0	0.0017825	0.0021022	0.0020822	0.00040314	0.0070946	0.023106	0.00041684	0.029138	0.012027	0.00072714	0.0009223	0.0023664	0.00092743	0.00048816
0.004075	0	0	0.00058156	0	0	0	0	0.0019394	0	0.0021075	0.0013491	0.0025927	0	0	0.00092357	0	0	0	0	0	0	0	0	0	0	0.15774	0	0	0	0	0	0	0	0	0	0.00061181	0.0011306	0.00088028	0	0.0021272	0.0018282	0	0.0068794	0.0042865	0	0	0	0	0
0.0051698	0	0	0	0.000166	0	0	0	0.00080045	0	0.00040445	0	0.00079904	0	0	0	0	0	0.012176	0	0	0.00095831	0.00093721	0	0	0	0.0030249	0.00038865	0	0.00046631	0	0.00037693	0	0	0	0	0	0.00042671	0	0.00040891	0	0	0	0.0012535	0.0017783	0	0	0	0	0
0.0041907	0	0	0	0	0	0	0	0	0	0	0	0	0	0	0	0	0	0.0046334	0	0	0.00060624	0.015326	0	0	0	0.0006252	0	0	0	0.00053036	0	0	0	0	0	0	0	0	0	0	0	0	0.00036317	0	0	0	0	0	0
0.010376	0.00014979	0	0	0	0.00021249	0.00068004	0	0.00015803	0	0.00039154	0.00046762	0	0.00072661	0	0	0	0	0.0019102	0	0	0	0.00090273	0	0	0	0.0045724	0	0	0	0	0	0	0	0	0	0	0.00041237	0	0	0	0	0	0.00091673	0.0020258	0	0	0	0	0
0.0053988	0	0	0.00047315	0.00034226	0	0.00024099	0	0.0084075	0.0051613	0.0052356	0.024514	0.0064586	0	0.0008726	0.0007814	0	0	0	0.00052192	0	0	0	0	0	0.0028335	0.13542	0.0012539	0.00046533	0	0.0028005	0	0.0010627	0.0005349	0.00051112	0.0015798	0.0014789	0.0083218	0.0022506	0.002649	0.004008	0.014251	0.00045798	0.015944	0.031	0	0.00051203	0.00086207	0	0.0027278
0.0070651	0	0	0	0	0	0	0	0.0016704	0.00093838	0.00061958	0.0091781	0.0030404	0	0.00061958	0.00053149	0	0	0	0	0	0	0	0	0	0	0.080994	0.0011665	0.00067981	0	0	0	0	0	0	0.000819	0	0.0006734	0.00050302	0.0012602	0.0014517	0.0058954	0.00066423	0.0085745	0.0047704	0	0	0	0	0
0.0071267	0	0	0.001777	0	0	0	0	0.011422	0.0020783	0.0053681	0.0078784	0.0067441	0	0.0015337	0.001909	0.0013928	0	0	0	0	0	0	0	0	0	0.0028363	0	0.0017227	0.0020492	0.00086618	0.00067363	0	0	0.0010325	0	0.0019222	0.0068085	0.0011919	0	0.0079704	0.0066858	0	0.0024722	0.0027205	0.0012928	0	0.00075075	0.0010493	0
0.0076426	0	0	0	0	0.00026518	0	0	0.00092713	0.0012492	0.00061767	0.013295	0.0018187	0	0	0	0	0	0	0	0.00096805	0	0	0	0	0	0.03198	0.00058156	0	0	0	0	0	0.00083577	0	0	0.0014755	0	0	0	0.001931	0.0029369	0	0.0029947	0.0043642	0.00053706	0	0	0	0.0017241
0.011651	0	0	0	0	0.00023164	0.0002486	0	0.00016838	0	0.0018476	0	0.00045548	0	0.00046189	0.0008222	0	0.000501	0	0	0	0	0	0	0	0	0.0051066	0.0004414	0	0	0	0	0	0	0	0	0.0005259	0	0	0.00046773	0.00076409	0.00052411	0	0.0024276	0.0022827	0.0012458	0.0010953	0	0	0
0.0053794	0	0	0	0	0	0	0	0.00072424	0	0.0034305	0.00074991	0.00056196	0	0	0.00049591	0	0	0	0.00072833	0	0	0	0	0	0	0.0065225	0	0	0	0	0	0.00074683	0	0	0	0	0.00061728	0.00047103	0	0.0013627	0.0020107	0.00060957	0.0040527	0.0045274	0	0	0	0	0
0.0061464	0	0.00039101	0	0	0	0	0	0.0016803	0	0.00036069	0	0.00035676	0	0.0010821	0.00065789	0	0	0	0	0	0.00041894	0	0	0	0	0.0053347	0.00034807	0	0	0	0	0.00042328	0	0	0	0	0	0.00031781	0	0.00031008	0.0035778	0	0.0042968	0.0027218	0.00099486	0	0.00035708	0.00082593	0.00043225
0.0030934	0	0.00064185	0	0	0	0	0	0.00090139	0.00029797	0.001128	0	0.00055448	0	0	0	0	0	0	0.00071582	0.00084246	0	0	0	0	0	0.0023834	0.0010675	0	0	0.0012319	0	0	0	0	0	0	0	0	0.00057274	0.00089867	0.0019789	0	0.0032109	0.0026173	0	0	0	0	0
0.0047271	0	0	0	0	0	0	0	0.00045147	0	0	0	0	0	0.00034831	0	0	0.0003701	0	0	0	0	0	0	0	0	0.0032218	0	0	0	0.00036744	0	0	0	0	0.00040355	0	0.0003647	0	0.00070323	0.00030089	0.0015302	0	0.0016715	0.0013254	0.00032113	0	0.0010348	0	0
0.0035991	0	0	0.00060588	0	0.00025119	0	0	0.00053543	0	0.00054675	0	0.00053778	0	0	0	0	0	0	0	0	0.00069276	0.0013418	0	0	0	0.00033411	0	0	0.00066622	0	0	0.0014094	0	0	0	0	0	0.00045393	0	0	0	0	0.00039254	0.0010987	0.00048263	0	0	0	0
0.0032127	0.00062642	0	0	0.0010318	0	0	0	0.00016563	0	0	0	0	0	0	0	0	0.00047744	0	0	0	0	0.001039	0	0	0	0	0	0	0	0	0	0	0	0	0	0	0	0	0	0.00036819	0	0	0.00033535	0	0	0	0	0	0
0.01105	0	0	0	0	0	0	0	0	0	0	0	0	0	0.00063877	0	0	0.00071608	0	0	0	0	0	0	0	0	0.0010991	0.00060024	0	0.00080808	0.00070621	0.00057274	0	0	0	0	0	0.00069614	0.0005156	0	0	0.0030569	0	0.00087566	0.0012161	0	0	0	0.00082338	0
0.0064526	0.00086979	0	0	0.00019312	0.00026466	0.0011481	0.0015981	0	0	0.00061482	0	0	0	0	0	0	0	0.0006134	0	0	0.0008058	0	0	0	0	0	0	0	0	0	0	0	0	0	0	0	0.0013356	0.00049988	0	0	0.0014604	0	0.00042644	0.00079114	0	0	0	0	0
0.0060694	0.00030969	0	0	0.0003397	0.00022282	0.00023846	0	0.00032733	0	0.0012842	0	0	0.00039456	0.00042808	0	0	0	0.0017632	0	0	0.00051269	0.0035044	0	0	0	0.00057143	0	0	0	0	0	0	0	0	0	0	0	0	0	0	0	0	0.00065477	0.00092664	0	0	0	0	0
0.002547	0	0.00065125	0	0	0	0	0	0	0	0	0	0	0	0	0	0	0	0	0	0	0	0.00070822	0	0	0	0	0	0	0	0	0	0	0	0	0	0	0	0	0	0	0	0	0	0	0	0	0	0	0
0.0040585	0.0015753	0	0.00025304	0.0010414	0.004616	0.003674	0.00026628	0	0	0	0	0	0	0	0	0	0	0.00034695	0	0	0	0.00052743	0	0	0	0	0	0	0	0	0	0	0	0	0	0	0	0	0	0	0	0	0	0	0	0	0	0	0
0.0007619	0.00015932	0	0	0.00017525	0.00046441	0	0	0	0	0	0	0	0.0017	0	0	0	0	0.0010558	0.00056227	0	0	0	0	0	0	0	0	0	0	0	0	0	0	0	0	0	0	0	0	0	0	0	0	0	0	0	0	0	0
0.0026882	0.00075259	0.0010225	0.0019714	0	0.00029895	0.00098345	0	0.00060399	0.00036023	0	0	0.00081733	0	0.0050293	0.010955	0.0032949	0.0029297	0	0	0	0	0	0	0.0013115	0	0.0012728	0.018554	0	0.035838	0.0067082	0.0036403	0.0012771	0.0025957	0.0023324	0.005	0	0.0093985	0.003829	0.0025729	0.00060772	0.0010684	0.011987	0.0015694	0	0.012535	0.029274	0.012285	0.12945	0.021798
0.0087523	0.00042714	0	0	0	0	0.00042026	0	0.031458	0.00022299	0.22816	0.0056315	0.046044	0	0.00034465	0.0022089	0	0.00036597	0	0.0015838	0.00043187	0.00039746	0	0	0	0.0003667	0.025827	0.00099933	0	0.00077715	0	0.00032446	0.0012041	0.0012102	0	0.00039864	0.0011372	0.0036069	0.003053	0.00034789	0.018485	0.023445	0.0017902	0.039779	0.12516	0.00095405	0	0.0013654	0.00078416	0.00040942
0.00093081	0	0	0	0	0	0.00030326	0	0.0021097	0.00066159	0.0076389	0.0019522	0.0095206	0	0	0.00058565	0	0	0	0	0	0	0	0.00084175	0	0	0.0076805	0.00064914	0	0	0	0	0.00097087	0	0	0	0	0	0	0	0.0005284	0.0016906	0	0.0037063	0.21055	0	0	0	0	0
0.00092194	0	0	0	0	0	0	0	0.00019066	0	0.00067981	0	0.000666	0	0.0013596	0	0	0	0	0	0	0	0	0	0	0	0.011385	0	0	0	0	0	0	0	0.00088067	0	0.00082816	0.00074516	0	0	0.00051989	0.0032949	0	0.0022836	0.010537	0	0	0	0	0
0.0036754	0.00017018	0	0	0	0	0	0	0.0054269	0.0044951	0.0034208	0.0014942	0.0028019	0.00051216	0.0017104	0.00049468	0	0	0	0	0	0	0	0	0	0.0044318	0.0065113	0.00053923	0.0012415	0	0	0	0.00074405	0.00075103	0	0.00073475	0.0013418	0.0043077	0.00046992	0.00057904	0.01133	0.00668	0	0.01092	0.010921	0.0010015	0	0.00056117	0.00071276	0
0.0053952	0	0	0	0	0.00024534	0.00026445	0	0.005265	0.0085543	0.0031185	0.00066291	0.0010233	0	0.00051975	0	0	0	0.00028106	0	0	0	0	0	0	0.00057159	0.0012953	0.0019758	0.00056148	0	0	0	0	0	0	0.0019595	0	0.005571	0.002611	0	0.0025247	0.0059988	0.0011016	0.0030274	0.0017696	0.00046147	0	0.0005123	0.00063573	0.00068259
0.0074615	0	0	0	0	0	0.00060772	0.00094473	0.0051848	0.0079562	0.0020928	0.0078585	0.00068306	0.00061275	0.0048832	0.00058789	0	0	0	0	0	0	0	0	0.00099701	0.0015886	0.001155	0.0013038	0.00077489	0	0.00077882	0	0	0	0.0018215	0.00096108	0.0034188	0.0076658	0.00055325	0.00071098	0.0010604	0.0033999	0.0045283	0.00046468	0	0.001193	0	0.00068423	0.00092379	0
0.0034761	0	0	0	0	0	0.00030874	0	0.0065949	0.0060719	0	0	0.00070822	0	0.0043431	0.00060643	0	0	0	0	0	0	0	0	0	0	0.0011786	0.0026991	0	0	0	0	0.0010293	0	0	0.0080931	0.0017889	0.016766	0.0091142	0.0029531	0.0070883	0	0.0031422	0.0028571	0.0013141	0.0018467	0	0.00070947	0.0019408	0.001084
0.0013713	0.00095129	0.0097933	0.0041863	0.0010671	0.00030432	0.006017	0.002635	0.002445	0.0011042	0.0017637	0	0	0.0022514	0	0.0064217	0	0.0031088	0	0.011873	0.0072993	0	0	0.0011338	0.0071073	0.0020844	0	0.0048603	0.0010091	0.0049628	0.0030472	0	0	0	0.0025047	0.0053981	0.0011488	0.0099502	0.0039788	0.0054201	0.00063032	0	0.0068259	0.00053981	0.00049128	0.0043573	0	0.0025818	0.0025543	0.002963
0.011561	0.00035011	0.002181	0.0014164	0.00019448	0.0002672	0.0023202	0.00082271	0.0055923	0.0044115	0.0018862	0.0085106	0.0049352	0	0.010688	0.0048439	0	0.001407	0	0.0041169	0.00099552	0.00082988	0.00079872	0	0.17931	0.086864	0.00072608	0.0053223	0.019344	0.00079208	0.0076336	0.0033879	0.0033884	0.0059932	0.0047809	0.0050104	0.0037679	0.015053	0.011708	0.0063959	0.0024474	0.00074991	0.012146	0.00043309	0.0012039	0.0038178	0.0039952	0.0067964	0.0024203	0.0088378
0.0039719	0	0.0015686	0	0.00059506	0	0.00059746	0	0.0034195	0.0071591	0	0	0.001973	0	0.0026846	0.0045519	0	0.002271	0.0003201	0.00089767	0	0	0	0	0.0084946	0.11859	0	0.0088023	0.03118	0.00086059	0.00373	0.0023945	0.0018519	0.0028103	0.0017324	0.0045579	0.002446	0.008817	0.0069742	0.0027341	0.0010296	0.0016221	0.00072385	0.00090559	0	0.0028852	0.00086881	0.00065876	0	0.0029098
0.00028893	0	0	0	0	0	0	0	0.0051357	0.0027599	0.0029797	0	0.0011706	0	0.00059595	0.00051401	0	0	0.00030193	0.00076805	0	0	0	0.00070126	0.0008016	0.00066511	0.0014075	0.00056227	0	0	0	0	0	0.0007965	0	0	0.00070696	0.0019367	0.0034113	0.0012114	0.0046937	0.0042224	0.00063715	0.0025037	0.0046521	0.00052056	0	0.0011723	0.0015072	0
0	0	0	0	0	0	0	0	0	0	0	0	0	0	0	0	0	0	0	0	0	0	0	0	0.0022148	0	0	0	0	0	0	0.0006605	0	0	0	0	0	0	0	0.0007654	0	0	0	0	0	0.00063432	0	0	0	0
0.0053022	0.00016364	0	0	0	0	0	0	0.0034704	0.00055991	0.0050277	0.00063553	0.0019807	0.00045714	0	0	0	0	0	0	0	0	0	0.0011514	0	0	0.010466	0.00047858	0.00054171	0	0.00054363	0	0.00063331	0.00063837	0	0	0.00057954	0.00053763	0	0.00050968	0.0032767	0.011547	0	0.013296	0.0076111	0	0	0	0	0
0.0024002	0	0	0	0	0	0.00029347	0	0.00056349	0.00031918	0.00064516	0	0.0018981	0	0	0.0011004	0	0	0	0	0	0	0	0	0	0	0.015844	0.00060588	0	0	0	0	0	0	0	0	0.0007773	0.0021112	0.00051975	0.0013132	0	0.0023202	0.0013874	0.0035266	0.012237	0.00055772	0	0	0	0
0.0037807	0.00036278	0	0.00082474	0	0.0016935	0.0024627	0	0.00077444	0	0	0	0	0	0	0	0	0	0	0.00098522	0	0	0	0	0	0	0	0.00067047	0	0	0.00080548	0	0	0	0	0.001002	0	0	0	0.00073314	0.00054245	0	0	0.00047405	0.00087241	0	0	0	0	0
0.0023025	0	0	0	0	0.00026018	0.00028177	0	0.00036593	0.00030539	0	0	0	0	0	0.0010209	0	0	0.0024057	0	0	0	0	0	0	0	0	0	0	0	0	0	0	0	0	0	0.0014006	0	0	0	0	0.00069711	0	0	0.00038565	0	0	0	0	0
0.00098847	0	0	0	0	0	0.00064319	0	0	0	0.0015974	0	0	0	0	0	0	0	0	0	0	0	0	0	0	0	0.00041391	0	0	0	0	0	0	0	0	0	0	0	0.00123	0	0.0011734	0	0	0	0	0.0013378	0	0	0.0011099	0
0.00067092	0	0	0	0	0	0	0	0.00080451	0	0.0016694	0.0038339	0.000814	0	0	0	0	0	0	0	0	0	0	0	0	0	0.003387	0	0.00094787	0	0	0	0	0	0	0	0	0	0	0	0.00060588	0.0053135	0.00091785	0.0052178	0.0057156	0.00069396	0	0	0	0
0.0013523	0	0	0	0	0	0	0	0.0046474	0.0018129	0.0025532	0.0026333	0.00082953	0	0	0.00069324	0	0.00099404	0	0	0	0	0	0	0	0.0009995	0.0081231	0	0.00096899	0	0	0	0	0	0	0	0.0043884	0.0028681	0.0012912	0	0.010445	0.020697	0	0.010034	0.00915	0	0.0011962	0.00083126	0	0
0.00063939	0	0	0	0	0	0	0	0.0048838	0.0034153	0.002974	0.0032275	0.002181	0	0	0.00062016	0	0	0	0	0	0	0	0	0	0.00085434	0.0043842	0	0	0	0	0	0	0	0	0	0.00092464	0.0024671	0.0023269	0.00075873	0.0094576	0.024816	0	0.008723	0.0048965	0	0	0	0	0
0.0051694	0.00034358	0.0013477	0.00065768	0	0	0.0022494	0	0.0054815	0.010969	0.00058858	0.0038956	0.0005782	0.001054	0.0029429	0.0040681	0.00089847	0.0013072	0	0.00075586	0	0	0.00073502	0	0	0.0026238	0	0.0061128	0.0012853	0.00072939	0.0025815	0.0021282	0.0007758	0.010967	0.0022002	0.0030628	0	0.0057325	0.0038591	0.0017943	0.0032535	0.001387	0.0062873	0.00041365	0.00038454	0.0036045	0	0.0046323	0.00074184	0.00080645
0.0055212	0.0006512	0.00055386	0.00054289	0.00071788	0	0.0023208	0.00060772	0.0053499	0.012488	0.0024746	0.0018692	0.0014627	0.00090131	0.0049493	0.0052448	0.00069711	0.0027005	0	0.0024324	0.0013942	0.00061162	0.00059453	0.00056545	0	0.0027086	0.0012561	0.033946	0.0010652	0.0047267	0.0037413	0.0031804	0	0.0012516	0.0035608	0.0036866	0.00056915	0.024848	0.016705	0.0085277	0.0020218	0.0017012	0.02772	0.0003651	0.00068446	0.033135	0.0029735	0.085428	0.017969	0.012168
0	0.010555	0	0.021676	0.00039108	0.0010769	0.0002924	0	0	0	0	0	0	0.00056786	0	0.014208	0	0.0014352	0	0.00084282	0	0	0	0	0	0	0	0	0	0	0.00070771	0.031555	0	0.00087719	0	0	0	0	0	0	0	0	0	0	0	0	0	0	0	0
0.024962	0.0070621	0.0015072	0.016868	0.001178	0.00054142	0.0029416	0.0008569	0	0	0	0	0	0.0040218	0.012322	0.030948	0.001046	0.006555	0.00062972	0.0042882	0.0020921	0	0	0	0	0	0.00036955	0.00060883	0	0	0.0028725	0.067925	0	0.013399	0.0049731	0.0017406	0	0	0.00052192	0	0.00050138	0.00077821	0	0.0039814	0	0	0	0	0	0
0	0	0	0	0	0	0	0	0	0	0	0	0	0	0	0	0	0	0	0	0	0	0	0	0	0	0	0	0	0	0	0	0	0	0	0	0	0	0	0	0	0	0	0	0	0	0	0	0	0
0.01026	0.011726	0	0.015551	0.0018414	0.0086009	0.0043839	0	0	0	0	0	0	0.0058651	0.004491	0.00062364	0.0026667	0.0094259	0.0003367	0.009375	0.0013333	0.0010521	0.0010025	0	0	0	0	0	0	0.00099206	0	0.058688	0	0.0032841	0	0.0010604	0	0	0.0005848	0	0	0	0	0	0	0	0	0	0	0
0.0015499	0.0014666	0.00063221	0.0021875	0.0010101	0.0012657	0.0013369	0.00066589	0	0.00020155	0	0	0	0.00027956	0.00029599	0.00054855	0	0.00031158	0.007182	0	0	0	0.00065789	0.00063969	0	0	0	0	0	0.00032782	0	0.0016859	0	0	0	0	0	0	0	0	0	0	0	0	0	0	0	0	0	0
0.00030198	0.00017698	0	0	0	0	0	0	0	0	0	0	0	0.00057904	0	0	0	0	0.00031621	0	0	0	0.00084034	0	0	0	0	0	0	0	0	0	0	0	0	0	0	0	0	0	0	0	0	0	0	0	0	0	0	0
0.0015133	0	0.0007657	0.00074488	0.00019714	0.00027226	0.001184	0	0.00018886	0.00032216	0.00065746	0	0	0.0011631	0.00065746	0.0039139	0	0.0014793	0	0.0026201	0	0	0	0.00078802	0.080697	0.010397	0	0.00061671	0.020319	0	0.0021874	0.0011754	0	0	0	0.0035461	0	0.00071839	0.0026385	0.0013387	0	0.00079114	0	0	0	0.0028345	0.0025381	0.0019367	0	0
0.0010711	0.00049395	0.0023035	0.00056402	0.00018172	0.00024369	0.0099764	0	0.00052397	0	0	0	0	0.0013953	0	0.00090131	0	0	0.0002789	0	0.00073233	0.00063857	0	0.00058841	0.0092045	0.0078784	0	0	0.019906	0	0.00055494	0.00046904	0	0.00065402	0.00061881	0	0	0	0	0	0.00041597	0	0	0	0.00035051	0.0022784	0.0012403	0.00050518	0	0
0.0034711	0.0010893	0.00085397	0.0033126	0.00081013	0.00028265	0.0012332	0	0	0	0	0	0	0	0.005772	0	0	0.0024651	0.00066225	0	0	0	0.00095465	0	0	0	0	0	0	0	0	0.0095755	0	0.0031136	0	0	0	0	0	0	0	0	0	0	0	0	0	0	0	0
0.010121	0.002415	0.013699	0.0040094	0.0019133	0.0028743	0.0056617	0.0084615	0	0	0	0	0	0.002135	0	0	0	0.001992	0.050166	0.0053888	0.0055096	0.003102	0.0014964	0.0070274	0	0	0	0.00056322	0	0.00074239	0	0	0	0.0007984	0	0	0	0	0	0.0006068	0	0	0	0	0	0	0	0	0	0
0.0006092	0	0	0	0.00019796	0.00027382	0.0071482	0	0	0	0	0	0	0	0	0	0	0	0	0.00088968	0.0010941	0.00089726	0	0	0.010285	0.0030177	0	0	0.00073692	0.00085324	0	0	0	0	0	0	0	0	0	0	0	0	0	0	0	0	0.00086133	0	0	0
0.0045921	0.0013243	0.0023474	0.0011491	0.00073119	0.0012282	0.0031775	0.0012953	0.0012296	0.00085665	0	0.00066511	0.0010259	0.0033058	0.0031266	0.0054882	0.0030008	0.0028571	0.0005629	0.0045366	0.0015004	0.0006521	0.00063271	0.00059988	0.0094054	0.010318	0	0.0059421	0.086149	0.0031427	0.0050862	0.0004763	0.0019881	0	0.0044206	0.0052425	0.00060405	0.001676	0.0074139	0.0010571	0	0	0.0060757	0	0.00035455	0.0032377	0.0044304	0.0020544	0.00063776	0.0013699
0.0024184	0.0013902	0.0046795	0.00092017	0.0022021	0.0024423	0.0052263	0.0020233	0	0.00025413	0	0	0	0.005097	0.00042517	0.004581	0.00056625	0.00091617	0.002007	0.0030364	0.002265	0.001017	0.0014899	0.0019048	0.0010409	0.0045924	0.00028441	0.0020387	0.11272	0.0019763	0.0018161	0.00078973	0	0.00051827	0.00099182	0.0015314	0	0.00089969	0.0029347	0.0012903	0.00035657	0	0.00089146	0	0.00030736	0.0046243	0.00049677	0.00084034	0.0009995	0
0.05754	0.00073961	0.00078011	0	0.00067461	0.0025352	0.0018056	0.00060393	0.00010969	0	0	0	0	0.0016243	0.00018718	0.00071301	0.00021024	0.00057988	0.0020067	0.0012081	0.00042048	0.0010087	0.0025979	0.00039289	0	0.00077399	0	0	0.00019233	0.00019942	0.00038513	0.00018106	0	0	0	0	0	0.00076724	0.00017493	0.00037626	0.00017256	0	0	0.00016499	0.00016015	0.00053711	0.00019986	0	0	0.00020477
0.00073108	0.00015522	0.00094989	0	0.0001703	0.00022359	0.0011967	0	0.00016408	0.00025618	0	0	0	0.00039698	0	0.0007728	0	0	0.00075863	0.00051427	0.00057654	0	0	0	0	0.00046598	0.00028699	0.0008261	0.001837	0	0.00046062	0	0	0	0	0.00051881	0	0.00045631	0	0	0.00036062	0	0	0	0	0.00078018	0	0	0	0
0.0034091	0.002625	0.0042657	0.00060268	0.0012769	0.0017702	0.0044822	0	0.0008252	0.0011811	0	0	0.00085046	0.001353	0.0020017	0.0018595	0.0010306	0.0012019	0.0015592	0.0032041	0.0010306	0.00064278	0.00063321	0.0012327	0.0003261	0.0078254	0.0010727	0.0013899	0.025343	0.0012622	0.0020911	0	0.00032394	0.00065051	0.00094892	0.0012887	0	0.0011876	0.0020666	0.00057637	0.0002532	0	0.0011805	0.00023722	0.0004547	0.00053476	0.00063331	0.00028369	0	0.00032916
0.0026531	0.0012433	0.0017229	0.00034031	0.00029992	0.00037958	0.0010051	0.0003647	0.00058047	0.00021277	0	0	0	0	0.00032082	0.00088639	0	0.00067843	0.00021048	0.0010945	0.0003951	0.0003661	0.00035991	0.0010471	0	0	0	0.0006216	0.001345	0	0.00033698	0	0	0.00037113	0	0.0014684	0	0.001004	0.0011458	0	0.00028015	0	0.0013296	0	0	0.00029762	0.00035997	0	0.00036153	0.00037622
0.0032497	0.0012392	0.00376	0.00067522	0.0016438	0.0017005	0.0040016	0.0014464	0.00014462	0	0	0	0	0.00029949	0.00063684	0.0014671	0	0.00067306	0.023249	0.0021704	0.00078293	0	0.0014276	0.0013848	0	0.00067431	0	0.00061709	0.0016681	0.00035556	0.00066867	0.00030111	0.00036623	0.00073584	0.00035651	0.00036397	0	0.00099618	0.00028454	0	0	0	0.00098945	0	0	0.0005911	0.0007139	0.00063121	0.00071697	0.00037293
0.0015779	0.0019539	0.0038792	0.0010864	0.002154	0.00095889	0.003869	0.0012162	0.00034521	0.00055517	0	0	0	0.00090171	0.0014855	0.0021863	0	0.0016212	0.021897	0.0024338	0.0013952	0.001224	0.0011898	0.0011315	0	0.001084	0.00031412	0.0009434	0.0021316	0	0.002139	0.00045455	0	0	0.00059382	0.0012296	0	0.00052896	0.0016712	0	0	0	0.0020931	0	0	0.00088398	0.0023802	0	0	0.00064082
0.00453	0.0015287	0.010495	0.00034542	0.0013585	0.00076548	0.0028392	0.00037058	0.0018985	0.0012885	0.00065072	0.00037622	0.00096649	0.0015281	0.0019522	0.0026938	0.00040201	0.0013772	0.011471	0.002595	0.00080402	0.00074405	0.00036563	0.0010633	0.00037836	0.0031045	0.00023599	0.0012602	0.10613	0.00036423	0.002736	0.00030731	0.00075089	0.0015089	0.00073046	0.00037306	0	0	0.0008702	0	0	0	0.02226	0.00052743	0.00050314	0.0018091	0.0010971	0.00064485	0	0.00038248
0.0038887	0.01481	0.023546	0.0027355	0.01112	0.012369	0.053019	0.022361	0.00072706	0.0017072	0.00032227	0.00037209	0.0009574	0.0093897	0.0022559	0.0023735	0.0019865	0.00068166	0.091408	0.019069	0.0099325	0.025759	0.033641	0.011575	0	0.0020488	0.00093743	0.00093648	0.00033784	0.0010811	0.0013543	0.00091366	0.00074267	0.00037306	0.00072267	0.00073801	0.00070435	0.0010087	0.0002876	0	0.00084376	0	0.00033395	0	0	0.0011955	0.0010854	0	0	0.00037821
0.0076683	0.00017065	0.0019698	0.0025649	0.00037811	0.00051414	0.0016688	0	0.0018142	0.0021078	0	0	0	0	0.004603	0.0029918	0.00086806	0.00063735	0	0.0029369	0	0	0	0	0	0.032619	0.00068918	0.0016318	0.11285	0.0014184	0.001259	0	0	0.0022805	0.001426	0.002974	0.0006782	0.002486	0.0047348	0.00058445	0.00045652	0.00067522	0.00061369	0	0.00037886	0.0005048	0.0014296	0	0	0
0.0053299	0.0012741	0.14573	0.0010109	0.00052553	0.0013924	0.0044837	0	0.0015175	0.0010695	0.00046361	0	0.0013714	0.00084908	0.0027816	0.0012374	0.00063654	0.0015091	0.00052757	0.0033689	0.0031827	0.00056449	0.0010998	0.033071	0.00057921	0.0025221	0.00090334	0.00088594	0.022344	0.0010935	0	0	0.0017172	0.0028827	0.004392	0.0011338	0	0.0019724	0.0007902	0.00093897	0	0.00052632	0.0014645	0.00069553	0.00032696	0.0016667	0.0011001	0.00045767	0	0
0.0080148	0.0026867	0.047352	0.0038986	0.0025935	0.0019374	0.0048215	0.0064457	0.0013372	0.0019711	0	0	0.0040228	0.003013	0.0041068	0.0023141	0	0.003096	0.00096931	0.01106	0.0045714	0	0	0.21175	0	0	0.00038095	0.0025616	0.00075873	0	0.0038124	0.0079196	0.0028544	0.0048146	0.0044425	0.00093633	0	0.003003	0.0021798	0.0020921	0.0005226	0	0.0022181	0	0.00042328	0.0029343	0.0017825	0	0	0
0.012847	0.0045726	0.005189	0.20137	0.0043007	0.0061895	0.0055531	0	0.00037467	0.00095329	0	0	0.00062716	0.03234	0.011509	0.060606	0.039877	0.088889	0.0003127	0.026094	0	0.00084854	0.00081599	0.0007622	0.00088222	0.0014394	0.00036657	0.0018023	0	0.0024272	0.0056557	0.13929	0.00086655	0.0052562	0.001628	0.00085397	0	0.00069686	0.000516	0	0	0.00076511	0	0	0	0.0011068	0.025306	0.0018844	0	0.0036199
0.006929	0.00047022	0.073911	0.0028853	0.00034426	0.00022676	0.0024298	0.0026553	0.00033156	0.0020828	0	0	0.00087393	0.0012212	0.0017715	0.0023758	0	0.08473	0.019013	0.0074389	0.0041866	0	0	0.072782	0.0005472	0	0	0.000848	0.00047281	0.0020725	0.00094854	0.0049211	0	0.0043585	0.0010403	0	0	0.0004697	0.0011398	0	0	0.00049975	0	0	0.00031651	0.002399	0.0078166	0.0013123	0.00052438	0.00055586
0.0054131	0.00034194	0	0.00064579	0.00056834	0.0005156	0.0019529	0.00073964	0.0029086	0.0045317	0.0017371	0	0.001138	0	0.0011581	0.0020055	0	0.00064185	0.00029753	0.0044412	0.00087642	0	0.0021606	0	0	0.0090177	0.0006918	0.0082079	0	0.0021444	0.0031696	0.0036697	0.0022779	0	0.00071865	0	0.00068329	0.0018773	0.0014279	0.0017647	0.0018353	0.0020408	0.012357	0.00081783	0.00076089	0.0025381	0.0021614	0.10541	0.10828	0.0094637
0.0047981	0	0.0011406	0.001676	0.00036232	0.00097076	0.00052274	0.00062755	0.0013931	0.0011263	0	0.00064392	0.00050025	0.00046147	0.004572	0.0026834	0.0014467	0.00389	0.00027759	0.0031397	0	0.00063171	0	0.0017477	0.0006502	0.00055741	0.00063847	0.0019333	0	0.004267	0.002199	0.0051187	0	0.003881	0.0024495	0.00063472	0	0	0.0017076	0.00051507	0.0008261	0.0011686	0.0032258	0.0011165	0.00069686	0.0036175	0.0073642	0.060606	0.043895	0.0072872
0.007593	0	0.0069525	0.0075131	0.00039518	0.00054622	0.004455	0.0026443	0.0013249	0.0048504	0.0026499	0.0036563	0.0012987	0.0023419	0.0052998	0.006753	0.0021657	0.33793	0.0015906	0.0088222	0.0010828	0.00088968	0.0017079	0.0031809	0.00092678	0	0.00074808	0.0024845	0.0007318	0.0033855	0.0058824	0.013609	0.001819	0.0064397	0.0025554	0.0044783	0	0.00072438	0.0026546	0.0020236	0.00050968	0.0007984	0	0.00044883	0.00041477	0.0022825	0.002563	0.00065041	0.0043159	0.0057116
0.0036046	0	0	0	0	0	0	0	0.0037517	0.011742	0.0016452	0.0021307	0.00053937	0	0.0005484	0	0	0	0	0	0	0	0	0	0	0.00060643	0.00033473	0.0010395	0	0.00066867	0	0	0.00070746	0	0	0	0.0019231	0.0017704	0.0013652	0.0022266	0.0030756	0.0025535	0.0017493	0.00039339	0.00036697	0.0014517	0	0	0	0.00073287
0.0040707	0.00014272	0	0.00036955	0.00046613	0.00019855	0.0021088	0	0.0034542	0.0042529	0.00034668	0.0020251	0.0013722	0.00097308	0.00104	0.0019036	0	0.00036826	0	0.0015946	0.00087013	0	0	0.00037987	0	0.043173	0.00074102	0.0053601	0.0040124	0.00039116	0.0018282	0.00065253	0	0.00081235	0.00039231	0.0016055	0.00038153	0.0029033	0.002762	0.0013998	0	0.00038059	0.0032421	0.00083264	0.00079239	0.0019185	0.0015714	0.026781	0.0015788	0.00041229
0.0032976	0.00051298	0.0034677	0	0.00083022	0.0006864	0.0019881	0	0.0085912	0.0019017	0.0021766	0.0006135	0.0059363	0.00025813	0.0010883	0.00025361	0.00032368	0	0.00018834	0.0012123	0.00032368	0	0	0.0008763	0	0.03399	0.00082653	0.0037076	0.0022647	0	0.00028361	0.00025934	0	0.0012296	0.0002994	0	0.00029308	0.0011279	0.00049389	0.0016445	0.0004845	0.00029253	0.0039249	0.00045517	0.00043697	0.0028072	0.0017983	0.081814	0.016243	0.0015545
0.0074563	0.00071093	0.056751	0.00036597	0.00092843	0	0.0016777	0.00039432	0.0022438	0.0022252	0.00068705	0.00040072	0.00067993	0.0003216	0.0027482	0.00062923	0	0.00072939	0.00022002	0.00078895	0.0012903	0.0011879	0.00038873	0.051899	0.00080629	0.010597	0.0004908	0.0033206	0.0065029	0.00077429	0.00072424	0.0019408	0.00039984	0.0012055	0.0019414	0.0015886	0	0.0010784	0.0033486	0.00069348	0	0.0011304	0.00071365	0.00055104	0.00052459	0.0012682	0.0003888	0.0006805	0.0011719	0.00040783
0.010789	0.00082742	0.13862	0	0.00044903	0.00037868	0.0014036	0	0.0021728	0.0036074	0.00095862	0.0011054	0.00031646	0.00060096	0.0060713	0.0020606	0.00039316	0.0010133	0.00083972	0.00036317	0.00078632	0	0	0.04066	0.0011115	0.0010152	0.00023291	0.0006192	0.00033484	0.0007139	0.0013423	0.0042296	0.00036771	0.0048024	0.0025054	0.0018272	0	0.0023329	0.0025689	0.0016116	0.00027917	0.0010444	0.0086064	0.00025988	0	0.0059303	0.00071672	0.0041172	0.0028793	0.00037446
0.0020287	0.0035873	0	0.045181	0.0044435	0.0012025	0.00032982	0	0.00020208	0	0	0	0	0.01748	0	0.01387	0.050977	0.080557	0	0.046337	0.0016992	0	0	0	0	0	0	0.0015686	0	0	0	0.002952	0	0.0013298	0	0.0025592	0	0	0.00064579	0	0	0	0	0	0	0.00070547	0.017953	0	0.0012143	0
0	0.017282	0	0.0071742	0.0088274	0.040446	0.0012156	0.00094518	0	0	0	0	0	0.0079681	0	0.00058806	0	0	0.0006521	0	0.0011806	0.00095465	0	0	0	0	0	0	0	0	0	0	0	0	0	0	0	0	0	0	0	0	0	0	0	0	0	0	0	0
0	0.002749	0.0017865	0	0.001842	0.0025814	0.04386	0.11881	0	0	0	0	0	0.0013046	0	0	0	0	0.039077	0.0041732	0.00668	0.0031612	0.002008	0.0036952	0	0	0	0	0	0	0	0	0	0	0	0	0	0	0	0	0	0	0	0	0	0	0	0	0	0
0.0013853	0.00076533	0.0022485	0	0.00064433	0.00030708	0.0010128	0.0013708	0	0	0	0	0	0.00076746	0	0	0	0	0.0014607	0	0.0038573	0.0013908	0	0.001173	0	0	0	0	0	0	0	0.0015564	0	0	0	0	0	0.0010251	0	0	0	0	0	0	0	0	0	0	0	0
0.00032584	0.00055473	0.016807	0.0018059	0.001447	0.0017452	0.023223	0.0032931	0	0.00034855	0	0	0	0.0013473	0	0	0	0.00089526	0.02089	0.0043956	0.041429	0.027762	0.0010554	0.032882	0.0011689	0	0	0	0	0	0.00087989	0	0	0	0	0	0	0	0	0	0	0	0	0	0	0	0	0	0	0
0.0060076	0.0026662	0.098558	0.0052926	0.0049719	0.0029769	0.0064231	0.0033245	0	0.00028885	0.0010644	0.00068329	0.0015711	0.0062575	0.002661	0.0023294	0	0.0023392	0.013664	0.013972	0.007734	0.0073652	0.0012983	0.070068	0.0013807	0.0011734	0	0.00050518	0.0011521	0.0012895	0.0011564	0.0019422	0	0.0013732	0.0012958	0.0013459	0	0	0.0013316	0.00053996	0	0	0.0011296	0	0	0.0028275	0.0012987	0.00052438	0.00065445	0.00070423
0.0033213	0.00070784	0.0060883	0.0022214	0.00078732	0.00163	0.019784	0.0051993	0.00018857	0.00032134	0	0.0017961	0.0012825	0.0023155	0.0026161	0	0.016967	0.0095588	0.0063231	0.15611	0.40191	0.057718	0.00083998	0.0078309	0	0.00073828	0	0	0	0	0.0007249	0.0017549	0	0	0	0	0	0	0	0	0.00050467	0	0.00070398	0	0	0.00056433	0.00084034	0.00064226	0	0
0.0025686	0.0012836	0.052844	0.0008673	0.0040958	0.0008612	0.0078394	0.0052274	0	0.00068622	0	0.0010917	0	0.0045752	0.0015021	0.00062539	0.0013414	0	0.0060698	0.0041863	0.017438	0.0073996	0.0020141	0.046318	0.0011099	0	0	0.002095	0	0	0.00084602	0.0013228	0	0.0022002	0.001004	0.0021311	0	0.0008316	0.00058634	0	0	0.00093067	0	0	0	0	0.0020151	0	0	0
0.006175	0.018652	0.0010905	0.015732	0.010462	0.025274	0.013715	0.007926	0	0	0	0	0	0.0045096	0	0	0	0.0010384	0.0050615	0.0039683	0.007326	0.0080375	0.005041	0.0011364	0	0	0	0	0	0	0	0.0022857	0	0	0.0012555	0	0	0	0	0	0	0	0	0	0	0	0	0	0	0
0.015985	0	0.0035398	0	0	0	0.00031226	0.0010309	0.00097675	0.0034153	0	0.0010758	0	0.00064788	0.034201	0.057674	0	0.0093537	0	0.002064	0	0	0	0.00091491	0.006561	0.0034173	0.0019928	0.056036	0	0.026549	0.065245	0.001311	0.050267	0.0075881	0.029718	0.09979	0.00092464	0.0024671	0.015707	0.0015175	0.001669	0.00091912	0.013748	0.0072692	0.00044514	0.010076	0.027833	0.0058267	0.022133	0.029345
0.0061152	0	0	0	0	0	0	0	0	0.000344	0	0	0	0	0.021148	0.00377	0	0	0	0.0021097	0	0	0	0	0	0.00086994	0.00080386	0.004914	0	0.002008	0.0076628	0.00066467	0.037199	0.0011093	0.042489	0.061224	0	0.0016736	0.032391	0	0.0005629	0.0018744	0.00082271	0	0.00044934	0.00063816	0.0020305	0	0.0010277	0
0	0.0010485	0.0051293	0	0.00065509	0.0014873	0.024025	0.063317	0.00015802	0	0	0	0	0.00036324	0	0.00035436	0	0	0.16378	0.0050493	0.002032	0.0018442	0.00045126	0.0021716	0	0	0	0	0	0	0	0	0	0	0	0	0	0	0	0	0	0	0	0	0	0	0	0	0	0.00047721
0.020236	0	0	0	0	0	0	0	0	0	0	0	0	0	0	0	0	0	0	0	0	0	0	0	0	0	0	0	0	0	0	0	0	0	0	0	0	0	0	0	0	0	0	0	0	0	0	0	0	0
0.0016767	0	0	0	0	0	0	0	0	0	0	0	0	0	0	0	0	0	0	0	0	0	0	0	0	0	0	0	0	0	0	0	0	0	0	0	0	0	0	0	0	0	0	0	0	0	0	0	0	0
0.0076371	0	0	0	0	0	0	0	0	0	0	0	0	0	0	0	0	0	0	0	0	0	0	0	0	0	0	0	0	0	0	0	0	0	0	0	0	0	0	0	0	0	0	0	0	0	0	0	0	0
0.0065205	0.0010502	0.0036337	0.00070796	0.0011667	0.00026717	0.0031898	0.00082237	0.004287	0.0047259	0.00062854	0.0008507	0	0.0016764	0.0012571	0.00053807	0.00099502	0.0014065	0.0027907	0.0016461	0.0039801	0.0082953	0.015968	0.0022405	0.0008617	0.0021179	0.0010889	0.00059119	0.0013812	0.00079177	0	0.00056449	0	0.0008558	0.0007965	0.00083472	0.0030132	0.010944	0.0030534	0.0031969	0.0063616	0.0014993	0.0040472	0.003031	0.0016048	0.0016358	0	0.003706	0	0.0017668
0.0010357	0	0	0	0	0	0	0	0.0038875	0.0022251	0.00089807	0.0028653	0.0017483	0	0	0	0	0	0	0	0	0	0	0	0.0014641	0	0.00087816	0.00082372	0	0	0	0.0007728	0	0	0	0.0013879	0.0035294	0.012189	0.0060504	0.0018408	0.0095785	0.0058377	0.00099502	0.0016376	0.00049628	0	0	0.00087604	0	0.0030558
0.010753	0	0	0	0	0	0	0	0.00018409	0	0	0	0	0	0	0.00051935	0	0	0.0012151	0	0	0	0	0	0	0	0.0014174	0	0	0	0	0	0	0	0	0	0	0	0	0	0	0.0035689	0	0.0016831	0.0003907	0.00052604	0	0	0	0
0.0097856	0	0	0	0	0	0	0.00075959	0.00036593	0	0	0	0.00058072	0	0.00059119	0	0	0	0	0	0	0	0	0	0	0	0.0010506	0	0	0.00073341	0	0	0.00078034	0	0	0	0	0	0	0	0.00046642	0	0	0	0.00038565	0	0	0	0	0
0.01532	0	0	0	0	0	0	0	0.00035836	0	0	0	0	0.00049863	0	0	0	0	0	0	0	0	0	0	0	0	0.0026927	0	0	0	0	0	0	0	0	0	0	0	0.00045851	0	0	0	0	0.00079192	0	0	0	0	0	0
0.0045662	0.00088905	0.000777	0	0.0017809	0.001642	0.0014883	0	0	0	0	0	0	0	0	0	0	0	0.002551	0	0.0010917	0	0.00085948	0	0	0	0	0.00062402	0	0	0	0	0	0	0	0	0	0.00072833	0.00053305	0	0	0	0	0	0	0	0	0	0	0
0.00063644	0.00018243	0.00087374	0	0.00020362	0.00028478	0.004041	0	0.0005844	0	0	0	0	0.0012837	0	0.0012293	0.0012928	0	0	0.0040671	0	0.0010267	0	0.00090293	0.11518	0.0025316	0	0.00068493	0.0016441	0.0019389	0.0016529	0	0	0.0010672	0	0.0020693	0.00091241	0	0.00057687	0.00075047	0	0	0.0063949	0	0	0.001248	0.00097991	0.0036036	0.0029747	0.002221
0.0045037	0	0.0011255	0	0.00042965	0.00030717	0.00033772	0	0.00061507	0.00074446	0	0	0	0.00076805	0.0036248	0.0021882	0	0.0021402	0	0.0013746	0	0	0	0	0.029718	0.0043057	0	0.005814	0.0052056	0.0012895	0.0020964	0	0.0043259	0	0.0026042	0.0028149	0	0.0010262	0.0094755	0.0027868	0	0	0.001005	0	0	0.0014853	0.001308	0.00088378	0.0013289	0.0015516
0.00046512	0.00015063	0.0004344	0	0.00016479	0	0.0002286	0	0.00031791	0.0004878	0	0	0	0	0.0003973	0.0017957	0	0.00085179	0	0.0023354	0	0	0	0.000883	0.018212	0.017076	0	0.00038204	0.02401	0	0.00042239	0.00037071	0	0	0.0013752	0	0	0.00041876	0.0020754	0.00040161	0.00033676	0	0.0012456	0	0	0.00072464	0.00045914	0.00039293	0	0.0014577
0.00059889	0.00052831	0.0022363	0	0.00019577	0.0010786	0.0014646	0	0	0	0	0	0	0	0.00064247	0	0	0.00072072	0	0	0	0	0	0.00076658	0	0.00072359	0	0.001207	0	0	0.00071073	0	0	0.00088183	0.002457	0	0	0	0	0.00065381	0	0	0.0020718	0	0	0.0011114	0.00082136	0	0	0.00091116
0.0022872	0.0017533	0.0015488	0.00050671	0.001052	0.00069703	0.0019953	0	0.00016875	0	0	0	0	0.0025526	0	0.00041331	0	0	0	0.0022523	0	0.00056609	0.0011028	0.0010526	0	0.02579	0.00030157	0.00044395	0.015431	0	0.0014981	0	0	0.0005782	0.00055051	0.0005685	0	0	0.00079177	0	0	0	0.00048936	0	0	0.0025052	0	0	0.0011105	0
0.0021885	0.00090293	0.002499	0	0.00060399	0	0.0027498	0	0.0001927	0	0	0	0	0.00061958	0.00070646	0.0011884	0.0012055	0.00080225	0.0029513	0.003848	0	0.019417	0.038997	0	0	0.0008058	0	0	0	0	0	0	0	0.0020141	0.00092593	0.000978	0	0	0	0.0007202	0	0	0	0	0	0.0012059	0	0.00069276	0	0.002091
0.023536	0	0	0	0	0	0.00028441	0	0	0	0.00060295	0	0	0	0.065119	0.0010384	0	0	0	0	0	0	0	0	0	0.00067385	0.012046	0.0005685	0	0.0015032	0.046388	0.0016313	0	0.021845	0.0015117	0.0007902	0.00071685	0.0013076	0.02706	0.00061293	0.00094742	0.001427	0	0.0046277	0.0054687	0	0	0	0	0
0.013866	0	0	0	0	0	0	0	0.00018838	0	0	0	0	0	0.00065168	0.00055494	0	0	0	0	0	0	0	0	0	0	0	0	0	0	0.0021661	0.0011662	0.0026679	0.00089928	0	0	0	0.00071149	0.0015719	0	0	0.0015656	0	0.00044385	0	0	0	0	0.00084495	0
0.022178	0.00030407	0.00044633	0.0043917	0	0.00043407	0	0	0.0032105	0.00049523	0.00040725	0.0004902	0.00080451	0.00037679	0.0008145	0.020198	0.0005349	0	0	0	0	0	0	0	0	0	0.0016577	0.00078247	0	0.0089307	0.0082394	0.0018968	0.00048888	0.011313	0.0004717	0.0009697	0	0.0017193	0.00035342	0	0.028542	0	0.00085215	0.0063012	0.00059577	0	0	0.00080532	0.00047517	0
0.00090404	0.018548	0	0.0013837	0.0082006	0.0020957	0	0	0.00010273	0	0	0	0	0.00097426	0	0.00016058	0.00037216	0	0	0.00017908	0	0	0.00017789	0.00017519	0	0	0	0	0	0	0.0001721	0.00016285	0	0	0	0	0	0	0	0	0	0	0	0	0	0	0	0	0	0
0.00062844	0	0	0	0	0.00028157	0	0	0	0	0	0	0	0	0	0	0	0	0	0	0	0	0	0	0	0	0	0	0	0	0	0	0	0	0	0	0	0	0	0	0	0	0	0	0	0	0	0	0	0
0.00090648	0.00035408	0	0.010386	0.00098464	0.0010874	0.00029551	0	0	0	0	0	0	0.0028986	0.00065509	0	0.0010633	0.00073665	0	0	0	0	0	0	0	0	0	0.00061463	0	0	0	0.00058582	0	0	0	0	0	0	0	0	0	0	0	0	0	0	0	0	0	0
0.00013841	0.0075282	0	0.00056996	0.00467	0.0036871	0	0	0	0	0	0	0	0.0065597	0	0	0	0.00037929	0.00014132	0	0	0	0	0.00019268	0	0	0	0	0	0	0	0	0	0	0	0	0	0	0	0	0	0	0	0	0	0	0	0	0	0
0.00018408	0.023033	0	0.0002881	0.013748	0.015858	0.0018159	0	0.00026941	0	0	0	0	0.026767	0	0	0.00032642	0.00028732	0	0	0	0	0.0048324	0	0	0	0	0	0	0	0	0.00078329	0	0.00030989	0	0	0	0	0	0	0	0	0	0	0	0	0	0	0	0
0.00019984	0.00027237	0	0.00032868	0	0.00018612	0	0	0	0	0	0	0	0	0	0.00028666	0	0.00032765	0	0	0	0	0	0	0	0	0	0.00030107	0	0	0	0.00029399	0	0	0	0	0	0	0	0	0	0	0	0	0.00024257	0	0	0	0	0
0	0	0	0	0	0	0	0	0	0	0	0	0	0	0	0	0	0	0	0	0	0	0	0	0	0	0	0	0	0	0	0	0	0	0	0	0	0	0	0	0	0	0	0	0	0	0	0	0	0
0.0028594	0	0	0	0.00011412	0	0.00014146	0	0.025819	0.0054456	0	0.00020851	0	0	0	0	0	0	0	0.0002068	0	0	0	0	0	0	0.00015685	0.00037651	0	0.00020477	0.0003951	0.00018546	0.00020827	0	0	0	0.043048	0.0011805	0.00089518	0.0019288	0.024718	0	0.00019596	0.0005059	0.00016359	0.00036667	0.00020523	0.00019086	0.00041148	0
0.0028771	0	0	0	0	0	0	0	0.00046086	0.0048628	0	0	0	0	0	0.000333	0	0	0.00022886	0	0	0	0	0	0	0	0	0.0010578	0	0.00041537	0	0	0	0	0	0	0.00080906	0.044504	0.0012864	0.030644	0	0	0.00076132	0.00028952	0.0005499	0.0083935	0	0	0.00041938	0.00043927
0.00078176	0	0	0	0	0	0	0	0.00034314	0.00054983	0.023363	0.00061013	0.0067146	0	0	0	0	0	0	0	0	0	0	0	0	0	0	0	0	0	0	0	0	0	0	0.0012037	0	0.00051935	0.00041178	0	0.00079777	0.00055633	0	0.0018031	0.0013532	0.00043526	0	0	0	0
0.00063161	0	0	0	0	0	0	0	0	0	0	0	0	0	0	0	0	0	0	0	0	0	0	0	0	0	0.00039254	0	0	0	0	0.00063939	0	0	0	0.0010096	0	0	0	0	0	0	0	0	0	0	0	0	0	0
0.00028369	0	0	0	0	0	0	0	0	0	0	0	0	0	0	0	0	0	0	0	0	0	0	0	0	0	0	0	0	0	0	0	0	0	0	0	0	0	0	0	0	0	0	0.00040642	0.00037829	0	0	0	0	0
0.0010834	0.0039794	0	0.026582	0.010805	0.012805	0.011947	0	0	0.00028637	0	0	0	0.082088	0	0	0.0015117	0	0	0.0013046	0	0	0.0095511	0.0006035	0	0	0	0	0	0	0	0	0	0	0	0	0	0	0	0	0	0	0	0	0	0.00046468	0	0	0	0
0.0011551	0	0	0.000666	0	0	0	0	0	0	0	0	0	0	0.0011905	0.0015404	0	0	0	0	0	0	0	0	0	0	0	0.00056164	0	0.00073964	0	0	0	0	0	0	0	0	0	0	0	0	0	0.00041693	0	0.00052002	0	0.00058548	0	0
0.0044526	0.00032483	0	0.050094	0	0	0.00077071	0	0.00034429	0	0	0	0	0.0017909	0	0.052552	0	0.0016077	0	0.0012055	0.00069013	0	0.00058945	0	0	0	0	0.0014048	0	0.0082015	0.0031822	0.0018055	0	0.0012403	0	0	0	0.00052466	0.00041511	0	0.00040201	0	0	0	0	0	0.0017689	0.00096946	0	0.00063452
0	0.00019028	0	0.0010471	0.00021345	0	0	0	0	0	0	0	0	0.0015015	0	0	0	0	0	0	0	0	0	0	0	0	0	0	0	0	0	0	0	0.0014065	0	0	0	0	0	0	0	0	0	0	0	0	0	0	0	0
0.00093809	0	0	0	0	0	0.00030558	0	0	0	0	0	0	0	0	0	0	0	0	0	0	0	0	0	0	0	0	0.00065985	0	0	0.0007902	0.00062676	0	0	0	0	0	0	0	0	0	0	0	0	0	0	0	0	0	0
0.00021556	0	0	0	0	0	0	0	0	0	0	0	0	0	0	0	0	0	0	0	0	0	0	0	0	0	0	0	0	0	0	0	0	0	0	0	0	0	0	0	0	0	0	0	0	0	0	0	0	0
0	0	0	0	0	0	0	0	0	0	0	0	0	0	0	0	0	0	0	0.00098619	0	0	0	0	0	0	0	0	0	0	0	0	0	0	0	0	0	0	0	0	0	0	0	0	0	0	0	0.00070522	0	0
0	0	0	0	0	0	0	0	0	0	0	0	0	0	0	0.00068871	0	0	0	0	0	0	0.001182	0	0	0	0	0	0	0	0	0	0	0	0	0	0	0	0	0	0	0	0	0	0	0	0	0	0	0
0	0	0	0	0	0	0	0	0	0	0	0	0	0	0	0	0	0	0	0	0	0	0	0	0	0	0	0	0	0	0	0	0	0.0015974	0	0	0	0	0	0	0	0	0	0	0	0	0	0	0	0
0	0	0	0.00076746	0	0	0	0	0	0	0	0	0	0	0	0	0	0	0	0	0	0	0	0	0	0	0	0	0	0	0	0	0	0	0	0	0	0	0	0	0	0	0	0	0	0.00057988	0	0	0	0
0.00034352	0	0	0	0	0.00030488	0	0	0.000204	0	0	0	0	0	0.00088652	0	0	0	0	0	0	0	0	0	0	0	0	0	0	0	0	0	0	0	0	0	0	0	0	0	0	0	0	0	0	0	0	0	0	0
0	0	0	0	0	0	0	0	0.00020245	0	0	0	0	0	0	0	0	0	0	0	0	0	0	0	0	0	0	0	0	0	0	0	0	0	0	0	0	0	0	0	0	0	0	0	0	0	0	0	0	0
0.00055952	0	0	0	0	0	0	0	0	0	0	0	0.00054885	0	0	0	0	0	0	0	0	0	0	0	0	0	0	0	0	0	0	0	0	0	0	0	0	0	0	0	0	0	0	0	0	0.0014746	0	0	0	0
0.00055371	0	0	0	0	0	0	0	0.00017848	0	0	0	0.00053778	0	0.0010935	0	0	0	0	0	0	0	0	0	0	0	0.086201	0	0	0	0	0	0	0	0	0	0	0	0	0	0	0	0	0.00078508	0.00036623	0	0	0	0	0
0.0029678	0	0.00072913	0	0	0	0	0	0.0003731	0.00031551	0	0	0	0	0.0025213	0.014563	0	0	0	0	0	0	0	0	0.00086505	0	0	0.11322	0	0.061184	0.06611	0.00056593	0	0.0034364	0	0.0075408	0	0.00068611	0.0020403	0	0	0	0.0020298	0	0	0.096748	0.0008016	0.00061939	0	0
0.00029625	0	0	0	0	0	0	0	0	0.00031491	0	0	0	0	0	0.00053763	0	0	0	0	0	0	0	0	0	0	0	0	0	0	0	0	0	0	0	0	0	0	0	0	0	0	0	0	0	0	0	0	0	0
0.00063776	0	0	0	0.00020389	0	0.00031148	0	0	0.0003406	0	0	0	0	0	0.086393	0	0	0	0.0010235	0	0	0	0	0	0	0	0.005504	0	0.054634	0.033236	0.0013042	0	0.026867	0	0	0	0	0.0011581	0	0	0	0	0.00096548	0	0.010025	0	0	0	0
0.0035874	0	0	0	0.00019556	0.00026925	0	0.00084246	0	0.00031797	0	0	0	0	0	0.018038	0	0	0	0.0016863	0	0	0	0	0	0	0.00036684	0.0018045	0	0.00081037	0.011327	0.00057389	0	0.0026327	0	0	0	0.0013957	0	0	0	0	0.00068799	0	0	0.001108	0.00081766	0.00062893	0	0.00090662
0.0016153	0.00033039	0	0.0011409	0.00018238	0	0.00026392	0	0.00017527	0	0	0	0	0	0	0.0009095	0.0014864	0.00056738	0.00028047	0	0	0	0	0	0	0	0	0.00098425	0	0	0.00056117	0.00047348	0	0	0	0	0.00059952	0	0	0	0.00041946	0	0	0	0	0.00045988	0.00062794	0	0	0
0	0	0	0	0	0	0	0	0.00038234	0.00032895	0	0	0	0	0	0	0	0	0	0	0	0	0	0	0	0	0	0	0	0	0	0	0	0	0	0	0	0	0	0.0006993	0	0	0	0	0	0	0	0	0	0
0.00064914	0	0	0	0	0	0	0	0	0.0003471	0	0	0	0	0	0	0	0	0	0	0	0	0	0	0	0	0	0.0028602	0	0.0010309	0.0008707	0	0	0	0	0	0	0	0	0	0	0	0.00084069	0	0	0.00064893	0	0	0	0
0.00035386	0	0	0	0	0	0	0	0.0002076	0	0	0	0	0	0	0	0	0	0	0	0	0	0	0	0	0	0	0	0	0	0	0	0	0	0	0	0	0.0010941	0	0	0	0	0	0	0	0	0	0	0	0
0.00096681	0	0	0	0	0	0.00031471	0	0.00019631	0	0	0	0	0	0	0	0	0	0	0	0	0	0	0	0	0	0	0	0	0	0.00085434	0.00066644	0	0	0	0	0	0.00083963	0.00059032	0.0007734	0	0	0	0	0	0	0	0	0	0
0.0020673	0	0	0	0	0	0	0	0.0011159	0.05995	0	0	0	0	0	0.0010692	0	0	0	0	0	0	0	0	0	0	0	0.0023481	0	0.00078431	0	0	0	0	0	0	0.055244	0.071235	0.0035407	0.096447	0.0043785	0	0.00066912	0	0	0.0048754	0	0	0	0
0.0026568	0	0	0	0	0	0	0	0.0013015	0.00031373	0	0	0	0	0	0.0016026	0	0	0	0	0	0	0	0.00073937	0	0	0.0014448	0.034018	0	0.00078339	0	0.00056022	0	0	0	0.00082542	0	0.00067774	0.0020217	0.0012678	0.0063199	0.00074212	0.0040107	0	0	0.10663	0	0	0	0.00087298
0.00079177	0.00016319	0	0	0	0	0	0	0.0017301	0	0.0004985	0	0	0	0	0	0	0	0	0	0	0	0	0	0	0	0.00031546	0.00094944	0	0	0.0010773	0	0	0.00063151	0	0	0.00057389	0.0010655	0.0021008	0	0.0020338	0	0.00052701	0.0011011	0	0.0031125	0	0.00098328	0	0
0.00086244	0	0	0	0	0	0	0	0	0	0	0	0	0	0.0005898	0	0	0	0	0.0015157	0	0	0	0	0.001581	0	0	0.033964	0	0	0.00064683	0	0	0	0	0.00076775	0	0.035748	0	0.076116	0	0	0.021424	0	0	0.22285	0	0	0	0
0.0027275	0	0	0	0	0	0	0	0.027224	0.0010436	0	0	0.0004385	0	0	0	0	0	0	0	0	0	0	0	0	0	0.00087873	0.00085088	0	0	0	0	0	0	0	0	0.019633	0.00094295	0	0.00044984	0.13765	0.002007	0	0.056257	0.0012692	0.0012034	0	0	0	0
0.00089459	0	0	0	0	0	0	0	0.00037422	0	0	0.0008658	0	0	0	0	0	0	0	0	0	0	0	0	0	0	0.0003657	0	0	0	0	0	0	0	0	0	0.00076511	0.00069372	0	0	0.00049432	0.0015226	0	0.027086	0.0012136	0	0	0	0	0
0.0024387	0	0	0.00075815	0.00019806	0	0	0	0.0001897	0	0	0	0	0	0.00066778	0.0016997	0	0	0	0	0	0	0	0	0	0	0.00037573	0.005632	0	0.0025652	0.0029674	0.00059595	0	0.0037209	0	0.0018108	0.00081037	0.00073073	0	0	0	0	0	0	0	0.012065	0.00086319	0.001311	0.00087222	0
0.0012853	0	0	0	0	0	0	0	0.00051012	0	0.00094922	0	0.00046784	0	0	0	0	0	0	0	0	0	0	0	0	0	0.29379	0	0	0	0	0	0	0	0	0	0	0.0015167	0	0	0.037898	0.0032432	0	0.7174	0.0039887	0	0	0	0	0
0.00099293	0	0	0	0	0	0	0	0.0014951	0	0.002672	0	0.012302	0	0	0	0	0	0	0	0	0	0	0	0.00055096	0	0.0064526	0	0	0	0	0	0	0	0	0.00053981	0	0	0	0.00045076	0.0037064	0.0020116	0	0.02969	0.0044487	0	0	0	0	0
0.0014255	0	0	0	0	0	0.00027917	0	0.00036374	0.00090703	0	0	0	0	0.00057988	0.001004	0	0	0	0	0	0	0	0	0	0	0	0.09589	0	0.014322	0.026667	0.0015748	0	0	0	0.00075103	0	0.00062676	0.0023827	0.0005891	0	0	0.0018564	0	0	0.20584	0.00072176	0	0	0.0007902
0.00032621	0	0	0	0	0	0	0	0	0	0	0	0	0	0	0.00064516	0	0.00089807	0	0	0	0	0	0	0	0.00090253	0	0	0	0.006286	0	0.00068353	0	0.0011628	0	0.0022485	0	0	0.00060368	0	0	0	0	0	0	0	0.0042395	0	0.0010735	0.0012143
0.00080321	0	0	0	0	0	0	0	0	0.00028289	0	0	0	0	0	0	0	0	0	0	0	0	0	0	0	0	0	0.0029233	0	0.00061576	0.0016644	0	0	0.00065381	0.00061862	0.00064144	0	0.00054855	0.00042992	0.00051948	0.00083177	0	0	0	0	0.00091116	0	0.00050505	0	0
0.00060286	0	0.00075786	0.00073746	0	0.00027126	0	0	0	0	0	0	0	0.00057703	0	0.00055494	0	0.00073233	0	0	0	0	0.00083612	0	0	0	0	0	0	0	0	0.00058309	0	0.00089928	0	0.00087604	0	0	0	0	0	0	0.0014025	0	0	0	0	0	0	0
0.00065285	0	0	0	0	0	0	0	0	0	0	0	0	0	0	0.00064599	0	0	0	0	0	0	0	0	0	0	0	0.0014482	0	0	0.0017683	0	0	0.0011655	0	0.0011268	0	0	0	0	0	0	0	0	0	0.00065638	0.0010621	0	0	0
0.00028141	0	0	0	0	0	0.00027563	0	0	0.0002982	0	0	0	0	0.00056481	0.0024534	0.00084424	0.0012488	0	0.0007171	0	0	0	0	0	0	0	0	0	0	0	0	0	0.00074184	0	0	0	0	0.00093262	0	0	0	0	0	0	0	0	0	0	0
0.0019317	0	0	0	0	0	0	0	0.00030075	0.0020184	0	0	0.00034406	0	0	0.00031812	0	0	0	0	0	0	0	0	0	0	0	0.00033597	0	0.00039246	0	0	0	0	0	0	0	0	0	0.008775	0	0	0	0	0	0.00032062	0	0	0	0
0.0018087	0	0	0.00033173	0.00014827	0	0	0	0.00028707	0.001675	0	0	0.00031022	0	0.00031319	0.00028898	0	0	0.00020717	0	0	0	0	0	0	0	0.00022952	0	0	0	0.00065714	0.00059286	0	0.00036095	0	0.00035714	0.00034136	0.00097911	0	0.054959	0.00027431	0	0.0006484	0	0	0.0011641	0	0.00031046	0.00035186	0.00036576
0.00078472	0.00016228	0	0	0.00017884	0	0	0	0.000172	0.00082804	0	0	0	0	0	0	0	0.00053447	0	0	0	0	0	0	0	0.00053605	0	0	0	0	0	0	0	0	0	0	0	0.0010466	0.0008285	0	0.0004012	0.00056085	0	0	0	0.00043802	0.00058789	0	0	0
0.0015694	0	0	0	0	0	0	0	0.00068799	0	0.022059	0	0.0043468	0	0	0.00043337	0	0	0	0	0	0	0	0	0	0	0	0.00046718	0	0	0	0	0	0.00061824	0	0	0	0	0.00041425	0	0.00080241	0	0	0	0.00033996	0	0	0	0	0.00063251
0.0017848	0	0	0	0	0	0	0	0.06917	0	0	0	0	0	0	0	0	0.00050761	0	0	0	0	0	0	0	0	0	0	0	0	0	0	0	0	0	0.00057274	0	0.0014925	0.00079586	0.0014205	0.049778	0.00053135	0.00049249	0.012248	0.00098668	0	0	0	0	0
0	0	0	0	0	0	0	0	0.00017507	0	0	0	0	0	0	0	0	0	0	0	0	0	0	0	0	0	0.00032237	0	0	0	0	0	0	0	0	0	0	0	0	0	0	0.00059488	0	0.00037644	0	0	0	0	0	0
0	0	0	0	0	0	0	0	0	0	0	0	0	0	0	0	0	0	0	0	0	0	0	0	0	0	0.00041169	0	0	0	0	0.0013836	0	0	0	0	0	0	0.00061013	0	0	0	0	0	0	0	0	0	0	0
0.0003406	0	0	0	0	0	0	0	0	0	0	0	0	0	0	0	0	0	0	0	0	0	0	0	0	0	0.00043159	0	0	0	0	0	0	0	0	0	0	0	0	0	0	0	0	0.00053433	0.00048674	0	0	0	0	0
0.00034165	0	0	0	0	0	0	0	0	0	0	0	0	0	0	0	0	0	0	0	0	0	0	0	0	0	0	0	0	0	0	0	0	0	0	0	0	0	0	0	0	0	0	0	0	0	0	0	0	0
0.0052734	0	0	0	0	0	0	0	0	0	0	0	0.00054039	0	0	0.00047904	0	0	0	0	0	0	0	0	0	0	0.0016756	0	0	0	0	0	0	0	0	0	0	0	0	0	0	0.0006398	0	0.016151	0.0011023	0	0	0	0	0
0.00030066	0	0	0	0	0	0	0	0	0	0	0	0	0	0	0	0	0	0	0	0	0	0	0	0	0	0	0	0	0	0	0	0	0	0	0	0	0	0	0	0	0	0	0	0	0	0	0	0	0
0.0014055	0	0	0	0	0	0	0	0	0	0	0	0	0	0	0	0	0	0	0	0	0	0	0	0	0	0.00034031	0	0	0	0	0	0	0	0	0	0	0	0	0	0	0.00065898	0	0.0036101	0	0	0	0	0	0
0.0016861	0	0	0	0	0	0	0	0.0001628	0	0	0	0	0	0	0	0	0	0	0	0	0	0	0	0	0	0.029158	0	0	0	0	0	0	0	0	0	0	0	0	0	0	0.0004736	0	0.00064788	0.00091743	0	0	0	0	0
0	0	0	0	0	0	0	0	0	0	0	0	0	0	0	0	0	0	0	0	0	0	0	0	0	0	0	0	0	0	0	0	0	0	0	0	0	0	0	0	0	0.00078217	0	0	0	0	0	0	0	0
0.00064041	0	0	0	0	0	0	0	0	0	0	0	0	0	0	0	0	0	0	0	0	0	0	0	0	0	0	0	0	0	0	0	0	0	0	0	0	0	0	0	0	0	0	0	0	0	0	0	0	0
0	0	0	0	0	0	0	0	0	0	0	0	0	0	0	0	0	0	0	0	0	0	0	0	0	0	0	0	0	0	0	0	0	0	0	0	0	0	0	0	0	0	0	0	0	0	0	0	0	0
0	0	0	0	0	0	0.00021765	0	0	0	0.00036536	0	0	0	0	0	0	0	0	0	0	0	0	0	0	0	0.00076903	0	0	0	0	0	0	0	0.00041641	0	0	0	0	0	0	0.00040323	0	0	0	0	0	0.00036166	0	0
0.00094551	0	0	0	0	0	0	0	0	0	0	0	0	0	0	0.00036832	0	0	0	0	0	0	0	0	0	0	0.00083068	0	0	0	0	0	0	0.00049383	0	0	0	0	0.00070884	0	0	0.00045652	0	0	0.0002986	0	0	0	0	0
0.0079153	0	0	0	0	0	0	0	0	0	0	0	0	0	0.0012231	0	0	0	0	0	0	0	0	0	0	0	0.0002255	0	0	0	0	0	0	0.00035112	0	0	0	0	0	0	0	0	0	0.00025069	0	0	0	0	0	0
0.0013204	0	0	0	0	0	0	0	0	0	0	0	0	0	0	0	0	0	0	0	0	0	0	0	0	0	0.0076433	0	0	0	0	0	0	0	0	0	0	0	0	0	0	0	0	0.0002874	0	0	0	0	0	0
0.00027601	0	0	0	0	0	0	0	0	0	0	0	0	0	0	0	0	0	0	0	0	0	0	0	0	0	0	0	0	0	0	0	0	0	0	0	0	0	0	0	0	0	0	0	0	0	0	0	0	0
0.00052363	0	0	0	0	0	0	0	0	0	0	0	0	0	0	0	0	0	0	0	0	0	0	0	0	0	0	0	0	0	0	0	0	0	0	0	0	0	0	0	0	0	0	0	0	0	0	0	0	0
0	0	0	0	0	0	0	0	0.00031603	0	0	0.00046751	0	0	0	0	0	0	0	0	0	0	0	0	0	0	0.00026893	0	0	0	0	0	0	0	0	0	0	0	0	0	0	0	0	0	0	0	0	0	0	0
0	0	0	0	0	0	0	0	0	0.00027728	0	0	0.00048685	0	0	0	0	0	0	0	0	0	0	0	0	0	0	0	0	0	0	0	0	0	0	0	0	0	0	0	0	0	0	0.0003647	0	0	0	0	0	0
0.00025714	0	0	0	0	0	0	0	0	0	0	0	0	0	0	0	0	0	0	0	0	0	0	0	0	0	0	0	0	0	0	0	0	0	0	0	0	0	0	0	0	0	0	0	0	0	0	0	0	0
0	0	0	0	0	0	0	0	0	0	0	0	0	0	0	0	0	0	0	0	0	0	0	0	0	0	0	0	0	0	0	0	0	0	0	0	0	0	0.00043469	0	0	0	0	0	0	0	0	0	0	0
0	0	0	0	0	0	0	0	0.0001625	0	0	0	0	0	0	0	0	0	0	0	0	0	0	0	0	0	0	0	0	0	0	0	0	0	0	0	0	0	0	0	0	0	0	0	0	0	0	0	0	0
0	0	0	0	0	0	0	0	0	0.00023638	0	0	0	0	0	0	0	0	0	0	0	0	0	0	0	0	0.00026236	0	0	0	0	0	0	0	0	0	0	0	0	0	0	0.00041832	0	0	0	0	0	0	0	0
0	0	0	0	0	0	0	0	0	0	0	0	0	0	0	0	0	0	0	0	0	0	0	0	0	0	0.00075786	0	0	0	0	0	0	0	0	0	0	0	0	0	0	0	0	0.00045589	0	0	0	0	0	0
0	0	0	0	0	0	0	0	0	0	0	0	0	0	0	0	0	0	0	0	0	0	0	0	0	0	0	0	0	0	0	0	0	0	0	0	0	0	0	0	0	0	0	0	0	0	0	0	0	0
0.00027598	0	0	0	0	0	0	0	0	0	0	0	0	0	0	0	0	0	0	0	0	0	0	0	0	0	0	0	0	0	0	0	0	0	0	0	0	0	0	0	0	0	0	0	0	0	0	0	0	0
0.00026727	0	0	0	0	0	0	0	0	0	0	0	0	0	0	0	0	0	0	0	0	0	0	0	0	0	0	0	0	0	0	0	0	0	0	0	0	0	0	0	0	0	0	0	0	0	0	0	0.00062208	0
0.00050201	0	0	0	0	0	0	0	0.00016736	0	0	0	0	0	0	0	0	0	0	0	0	0	0	0	0	0	0	0	0	0	0	0	0	0	0	0	0	0	0	0	0	0	0	0	0	0	0	0	0	0
0.00064137	0	0	0	0	0	0	0	0.00014996	0	0	0	0	0	0	0	0	0	0	0	0	0	0	0	0	0	0	0	0	0	0	0	0	0	0	0	0	0	0	0	0	0	0	0	0	0	0	0	0	0
0	0	0	0	0	0	0	0	0	0	0.00065725	0	0	0	0	0	0	0	0	0	0	0	0	0	0	0	0.00037237	0	0	0	0	0	0	0	0	0	0	0	0	0	0	0	0	0	0	0	0	0	0	0
0.00062105	0	0	0	0	0	0	0	0.00029319	0	0	0	0	0	0	0	0	0	0	0	0	0	0	0	0	0	0.00071234	0	0	0	0	0	0	0	0.00036873	0	0	0	0	0	0	0	0	0	0	0	0	0	0	0
0.0010329	0	0	0	0	0	0	0	0	0	0	0	0	0	0	0	0	0	0	0	0	0	0	0	0	0	0	0	0	0	0	0	0.00059542	0	0	0	0	0	0	0	0	0	0	0	0	0	0	0	0	0
0.0002666	0	0	0	0	0	0	0	0	0	0	0	0	0	0	0	0	0	0	0	0	0	0	0	0	0	0	0	0	0	0	0	0	0	0	0	0	0	0	0	0	0	0	0	0	0	0	0	0	0
0.00032274	0	0	0	0	0	0	0	0	0	0	0	0	0	0	0	0	0	0	0	0	0	0	0	0	0	0	0	0	0	0	0	0	0	0	0	0	0	0	0	0	0	0	0	0	0	0	0	0	0
0.001079	0	0	0	0	0	0	0	0	0	0	0	0	0	0	0	0	0	0	0	0	0	0	0	0	0	0	0	0	0	0	0	0	0	0	0	0	0	0	0	0	0	0	0	0	0	0	0	0	0
0.00026025	0	0	0	0	0	0	0	0	0	0	0	0	0	0	0	0	0	0	0	0	0	0	0	0	0	0	0	0	0	0	0	0	0	0	0	0	0	0	0	0	0	0	0	0	0	0	0	0	0
0.00031651	0	0	0	0	0	0	0	0	0	0	0	0	0	0	0	0	0	0	0	0	0	0	0	0	0	0	0	0	0	0	0	0	0	0	0	0	0	0	0	0	0	0	0	0	0	0	0	0	0
0.00015952	0	0	0	0	0	0	0	0	0	0	0	0	0	0	0	0	0	0	0	0	0	0	0	0	0	0	0	0	0	0	0	0	0	0	0	0	0	0	0	0	0	0	0	0	0	0	0	0	0
0	0	0	0	0	0	0	0	0	0	0	0	0	0	0	0.00040145	0	0	0	0	0	0	0	0	0	0	0	0	0	0	0	0	0	0	0	0	0	0	0	0	0	0	0	0	0	0	0	0	0	0
0.00033664	0	0	0	0	0	0	0	0	0	0	0	0	0	0	0	0	0	0	0	0	0	0	0	0	0	0	0	0	0	0	0.00073099	0	0	0	0	0	0	0	0	0	0	0	0	0	0	0	0	0	0
0.0011312	0	0	0	0	0	0.00022249	0	0.00046795	0	0.0011377	0.0013504	0	0	0.00037922	0	0	0	0	0	0	0	0	0	0	0	0.0013154	0	0	0	0	0	0	0	0	0	0.00042132	0	0.00033212	0	0.0016184	0	0	0.0011921	0.001413	0	0	0	0	0
0.00057595	0	0	0	0	0	0	0	0.00036607	0	0	0	0.0011628	0	0	0	0	0	0	0	0	0	0	0	0	0	0.0056071	0	0	0	0	0	0	0	0	0	0	0	0	0	0	0	0	0.00041528	0	0	0	0	0	0
0	0	0	0	0	0	0	0	0.00018669	0	0	0	0	0	0	0	0	0	0	0	0	0	0	0	0	0	0.0014564	0	0	0	0	0	0	0	0	0	0	0	0	0	0	0	0.00067843	0.0017384	0.00040258	0	0	0	0	0
0	0	0	0	0	0	0	0	0.00018318	0	0	0	0	0	0	0	0	0	0	0	0	0	0	0	0	0	0	0	0	0	0	0	0	0	0	0	0	0	0	0	0	0	0	0	0	0.00051867	0	0	0	0
0.00026795	0	0	0	0	0	0	0	0	0	0	0	0	0	0	0	0	0	0	0	0	0	0	0	0	0	0	0	0	0	0	0	0	0	0	0	0	0	0	0	0	0	0	0	0	0	0	0	0	0
0	0	0	0	0	0	0	0	0	0	0	0	0	0	0	0	0	0	0	0	0	0	0	0	0	0	0	0	0	0	0	0	0	0	0	0	0	0	0	0	0	0	0	0	0	0	0	0.00083682	0	0
0.00034223	0	0	0	0	0	0	0	0	0	0	0	0	0	0	0	0	0	0	0	0	0	0	0	0	0	0	0	0	0	0	0	0	0	0	0	0.0022844	0	0	0	0	0	0	0	0	0	0	0	0	0
0	0	0.0011848	0	0	0	0	0	0	0	0	0	0	0	0	0	0	0	0	0	0	0	0	0	0	0	0	0	0	0	0	0	0	0.0015711	0	0	0	0	0	0	0	0	0.0010521	0	0	0	0	0	0	0
0.00029516	0	0	0	0	0	0	0	0	0	0	0	0	0	0	0	0	0	0	0	0	0	0	0	0	0.00069906	0	0	0	0	0	0	0	0.00084567	0	0	0	0.00067751	0	0.0012674	0	0	0	0	0	0.00054113	0	0	0	0.0008726
0.00030465	0	0	0	0	0	0	0	0	0	0.00066689	0	0	0	0	0	0	0.0007516	0	0	0	0	0	0	0	0	0	0	0	0	0	0	0	0	0	0	0	0.00072966	0	0	0	0	0	0	0	0	0	0	0	0
0	0	0	0	0	0	0	0	0	0	0	0	0	0	0	0	0	0	0	0	0	0	0	0	0	0	0	0	0	0	0	0	0	0	0	0	0	0	0	0	0	0	0	0	0	0	0	0	0	0
0	0	0	0	0	0	0	0	0	0	0	0	0	0	0	0	0	0	0	0	0	0	0	0	0	0	0	0	0	0	0	0	0	0	0	0	0	0	0	0	0	0	0	0	0	0	0	0	0	0
0	0	0	0	0	0	0	0	0	0	0	0	0	0	0	0	0	0	0	0	0	0	0	0	0	0	0	0	0	0	0	0	0	0	0	0	0	0	0	0	0	0	0	0	0	0	0	0	0	0
0	0	0	0	0	0	0	0	0	0	0	0	0	0	0	0	0	0	0	0	0	0	0	0	0	0	0	0	0	0	0	0	0	0	0	0	0	0	0	0	0	0	0	0	0	0	0	0	0	0
0	0	0	0	0	0	0	0	0	0	0	0	0	0	0	0	0	0	0	0	0	0	0	0	0	0	0	0	0	0	0	0	0	0	0	0	0	0	0	0	0	0	0	0	0	0	0	0	0	0
0	0	0	0	0	0	0	0	0	0	0	0	0	0	0	0	0	0	0	0	0	0	0	0	0	0	0	0	0	0	0	0	0	0	0	0	0	0	0	0	0	0	0	0	0	0	0	0	0	0
0	0	0	0	0	0	0	0	0	0	0	0	0	0	0	0	0	0	0	0	0	0	0	0	0	0	0	0	0	0	0	0	0	0	0	0	0	0	0	0	0	0	0	0	0	0	0	0	0	0
0	0	0	0	0	0	0	0	0	0	0	0	0	0	0	0	0	0	0	0	0	0	0	0	0	0	0	0	0	0	0	0	0	0	0	0	0	0	0	0	0	0	0	0	0	0	0	0	0	0
0	0	0	0	0	0	0	0	0	0	0	0	0	0	0	0	0	0	0	0	0	0	0	0	0	0	0	0	0	0	0	0	0.0014265	0	0	0	0	0	0	0	0	0	0	0	0	0	0	0	0	0
0	0	0	0	0	0	0	0	0	0	0	0	0	0	0	0	0	0	0	0	0	0	0	0	0	0	0	0	0	0	0	0	0	0	0	0	0	0	0	0	0	0	0	0	0	0	0	0	0	0
0.00030262	0	0	0	0	0	0	0	0	0	0	0	0	0	0	0	0	0	0	0	0	0	0	0	0	0	0	0	0	0	0	0	0	0	0	0	0	0.00071813	0.00052757	0	0	0	0	0	0	0	0	0	0	0
0.0012407	0	0	0.00048344	0	0	0	0	0.00016609	0.0002611	0	0	0.00043908	0	0	0.00079539	0	0	0	0	0	0	0	0	0	0	0	0	0	0.0005211	0	0	0	0.0005481	0	0.00053937	0	0	0	0.00045045	0	0	0	0	0	0.00080321	0	0	0.00052743	0
0	0	0	0	0	0	0	0	0	0	0	0	0	0	0	0.00055944	0	0	0	0	0	0	0	0	0	0	0	0.00061709	0	0	0	0	0	0	0	0	0	0	0	0	0	0	0	0	0	0	0	0	0	0
0.0021548	0	0	0.002331	0	0.00027643	0	0	0	0	0	0	0	0	0.00068236	0.0069244	0	0	0	0	0	0	0	0	0	0	0	0.0031928	0	0	0.0075988	0	0	0.0028763	0	0	0	0	0	0	0	0	0	0	0	0	0	0	0	0
0	0	0	0	0	0	0	0	0	0	0	0	0	0	0	0	0	0	0	0	0	0	0	0	0	0	0	0	0	0	0	0	0	0	0	0	0	0	0	0	0	0	0	0	0	0	0	0	0	0
0.00032798	0.0003712	0	0.0018391	0.00020758	0	0.00032015	0	0	0.000351	0.00078989	0	0	0	0	0	0	0	0.00034483	0	0	0	0	0	0	0	0	0	0	0	0	0.00069132	0	0	0	0	0	0.00087951	0	0	0	0	0	0	0	0.00066269	0.0010787	0	0	0
0	0	0	0	0	0	0	0	0	0	0	0	0	0	0	0	0	0	0	0	0	0	0	0	0	0	0	0	0	0	0	0	0	0	0	0	0	0	0	0	0	0	0	0	0	0	0	0	0	0
0	0	0	0	0	0	0	0	0	0	0	0	0	0	0	0	0	0	0	0	0	0	0	0	0	0	0	0	0	0	0	0	0	0	0	0	0	0	0	0	0	0	0	0	0	0	0	0	0	0
0	0	0	0	0	0	0	0	0	0	0	0	0	0	0	0.00066578	0	0	0	0	0	0	0	0	0	0	0	0	0	0.0011031	0	0	0	0	0	0	0	0	0	0	0	0	0	0	0	0	0	0	0	0
0	0	0	0	0	0	0	0	0.00016762	0	0	0	0	0	0	0.00040659	0	0	0	0	0	0	0	0	0	0	0	0	0	0	0	0	0	0.00056513	0	0	0	0	0	0.00046189	0	0	0	0	0	0	0	0	0	0
0.00031289	0	0	0	0	0	0	0	0	0	0	0	0	0	0	0	0	0	0	0	0	0	0	0	0	0	0	0	0	0	0	0	0	0	0	0	0	0	0	0	0	0	0	0	0	0	0	0	0	0
0	0	0	0	0	0	0	0	0	0	0	0	0	0	0	0	0	0	0	0	0	0	0	0	0	0	0	0	0	0	0	0	0	0	0	0	0	0	0	0	0	0	0	0	0	0	0	0	0	0
0	0	0	0	0	0	0	0	0	0	0	0	0	0	0	0	0	0	0	0	0	0	0	0	0	0	0	0	0	0	0	0.0005496	0	0	0	0	0	0.00066225	0	0	0	0	0	0	0	0	0	0	0	0
0.00052618	0	0	0	0	0	0	0	0	0	0	0	0	0	0	0	0	0.00054083	0	0	0	0	0	0	0	0	0	0	0	0.00059172	0	0	0	0	0	0	0	0	0	0	0	0	0	0	0	0	0	0	0	0
0	0	0	0	0	0	0	0	0	0	0	0	0	0	0	0	0	0	0	0	0	0	0	0	0	0	0	0	0	0	0	0	0	0	0	0	0	0	0	0	0	0	0	0	0	0	0	0	0	0
0.0001471	0	0	0	0	0	0	0	0	0	0	0	0	0	0	0	0	0	0	0	0	0	0	0	0	0	0	0	0	0	0	0	0	0	0	0	0	0	0	0	0	0	0	0	0	0.00019019	0	0	0	0
0	0	0	0	0	0	0	0	0	0	0	0	0	0	0	0.00042355	0	0	0	0	0	0	0	0	0	0	0	0	0	0	0	0	0	0	0	0	0	0	0	0	0	0	0	0	0	0	0	0	0	0
0.00040266	0	0	0	0	0	0	0	0	0	0	0	0	0	0.00031407	0	0	0	0	0	0	0	0	0	0	0	0	0	0	0.00035014	0	0	0	0	0	0	0	0	0	0	0	0	0	0	0	0.0002918	0.00035149	0	0	0
0	0	0	0	0	0	0	0	0	0	0	0	0	0	0	0.00031671	0	0.00036751	0	0	0	0	0	0	0	0	0	0	0	0	0	0	0	0	0	0	0	0	0	0	0	0	0	0	0	0	0	0	0	0
0	0	0	0	0	0	0	0	0	0	0	0	0	0	0	0	0	0	0	0	0	0	0	0	0	0	0	0	0	0	0	0	0	0	0	0	0	0.0003371	0	0	0	0	0	0	0	0	0	0	0	0
0	0	0	0	0	0	0	0	0	0	0	0	0	0	0	0	0	0	0	0	0	0	0	0	0	0	0	0	0	0	0	0	0	0	0	0	0	0	0	0	0	0	0	0	0	0	0	0	0	0
0	0	0	0	0	0	0	0	0	0	0	0	0	0	0	0	0	0	0	0	0	0	0	0	0	0	0	0	0	0.00055525	0	0	0	0	0	0	0	0	0	0	0	0	0	0	0	0	0	0.00046361	0	0
0.00046291	0	0	0	0	0	0	0	0	0.00024269	0	0	0	0	0	0.00035651	0	0	0	0	0	0	0	0	0	0	0	0	0	0	0	0.00036792	0	0	0.00045413	0	0	0	0	0	0	0	0.00041169	0	0	0	0	0	0.00045735	0
0.0010865	0	0	0	0	0	0	0	0.00015168	0	0	0	0	0	0	0.00064798	0	0	0	0	0	0	0	0	0	0	0	0	0	0	0	0	0	0	0	0	0	0	0	0	0	0	0.00073787	0	0	0	0	0	0	0
0.00027289	0	0	0	0	0	0	0	0	0	0	0	0	0	0	0	0	0	0	0	0	0	0	0	0	0	0	0.00050454	0	0	0	0	0	0	0	0	0	0	0	0	0	0	0	0	0	0	0	0	0.00065338	0
0.00026382	0	0	0	0	0	0	0	0	0	0	0.00062814	0	0	0	0	0	0	0	0	0	0	0	0	0	0	0	0	0	0	0	0	0	0	0	0	0	0	0	0	0	0	0.00052659	0	0	0.00044435	0	0	0	0
0.0012026	0.00035305	0.00075301	0.027849	0	0.0016238	0.00029407	0	0	0	0	0	0	0.0017227	0	0.00055233	0	0	0	0.0008569	0	0	0	0	0	0	0	0	0	0	0	0.0023209	0	0	0.00082816	0	0	0	0	0	0	0	0	0	0	0	0	0	0	0.00092251
0.00046253	0	0	0	0	0	0	0	0.00015835	0	0	0	0.00038888	0	0	0	0	0	0	0.00046189	0	0	0	0	0	0	0	0.00037857	0	0	0.00041815	0	0	0	0	0	0	0	0	0.00039777	0	0	0	0	0.00029049	0	0	0.00038926	0	0
0.00058182	0	0	0.00067751	0	0	0	0	0.00018421	0	0	0	0	0	0	0	0	0	0	0	0	0.00078802	0	0	0	0	0	0	0.00066159	0	0.00066445	0	0	0	0	0	0	0	0	0	0	0	0.00064683	0	0	0	0	0.00059435	0	0
0.00049523	0	0	0.0014444	0	0	0	0	0.00016585	0	0	0	0	0	0.00044336	0.00079271	0	0	0	0	0	0	0	0	0	0	0	0.0008489	0	0.00051881	0.00047483	0.00082102	0	0	0	0	0	0	0.0003803	0	0	0	0.00093153	0	0.00031676	0	0.0010436	0	0	0
0.00031641	0	0	0	0	0	0.00030912	0	0	0	0	0	0	0	0	0.0006079	0	0	0	0	0	0	0	0	0	0	0	0	0	0	0	0	0	0	0	0	0	0	0.00057094	0	0	0	0	0	0	0	0	0	0	0
0.0006006	0	0	0	0	0	0	0	0	0	0	0	0	0	0	0	0	0	0	0	0	0	0	0	0	0.0007286	0	0	0	0	0	0	0	0.00088928	0	0	0	0	0.00052056	0	0	0	0.0013903	0	0	0	0	0	0	0
0.00094663	0	0	0	0	0	0	0	0	0	0	0	0	0	0	0	0	0	0	0	0	0	0	0	0	0	0	0	0	0	0	0	0	0	0	0	0	0	0	0.001242	0	0	0	0	0	0.00037237	0	0.00040478	0	0
0.00017934	0	0	0	0	0.00033642	0	0	0	0.00018601	0	0	0	0	0	0	0	0	0	0	0	0	0	0	0	0	0	0	0	0	0.00027446	0	0	0	0	0	0	0.00081878	0	0	0	0	0.00054281	0	0	0.00024777	0	0	0	0.00029994
0.00081077	0	0	0	0	0	0	0	0.00012258	0.00067035	0	0.00025198	0	0	0	0	0	0.00023725	0	0	0	0	0	0	0	0	0	0.00022299	0	0	0	0	0	0	0	0.00025056	0.00024269	0	0	0	0	0	0	0	0	0	0.00024722	0	0	0.00025478
0.00168	0	0	0	0	0	0.00041352	0	0	0.0004384	0	0	0.00033228	0.00062943	0	0.00061605	0	0	0	0	0	0	0	0	0	0	0	0.00032473	0	0.00037722	0.00035342	0.00031651	0	0.00039116	0	0	0	0	0	0	0	0	0.0013935	0	0	0.00031037	0	0	0	0.00039683
0.0029639	0.00055809	0	0.073488	0.0014568	0.0020555	0.00096432	0	0	0	0	0	0	0.073691	0	0	0.017978	0	0	0.0034188	0	0	0.022951	0	0	0	0	0	0	0	0	0	0	0.0012034	0	0	0	0	0	0	0	0	0	0	0	0	0	0	0	0
0	0	0	0	0	0	0	0	0	0	0	0	0	0.0010817	0	0	0	0	0	0	0	0	0	0	0	0	0	0	0	0	0	0.00054615	0	0	0	0	0	0	0	0	0	0	0	0	0	0	0	0	0	0
0	0	0	0	0	0	0	0	0	0	0	0	0	0	0	0	0	0	0	0	0	0	0	0	0	0	0	0	0	0	0	0	0	0	0	0	0	0	0	0	0	0	0	0	0	0	0	0	0	0
0	0	0	0	0	0	0	0	0	0	0	0	0	0	0	0.0007619	0	0	0	0	0	0	0	0	0	0	0	0	0	0	0	0	0	0	0	0	0	0	0	0	0	0	0	0	0	0	0	0	0	0
0	0	0	0	0	0	0	0	0	0	0	0	0	0	0	0	0	0	0	0	0	0	0	0	0	0	0	0	0	0	0	0	0	0	0	0	0	0	0	0	0	0	0	0	0	0	0	0	0	0
0	0	0	0	0	0	0	0	0	0	0	0	0	0	0	0.00048088	0	0	0	0	0	0	0	0	0	0	0	0.00052288	0	0	0.0006015	0	0	0	0	0	0	0	0	0	0	0	0	0	0	0	0	0	0	0.0007391
0.00089512	0	0	0.0014388	0	0	0.00029189	0	0	0	0	0	0	0	0	0	0	0	0	0.00083857	0	0	0	0	0	0	0	0	0	0	0	0.00057176	0	0	0	0	0	0.00069469	0	0	0	0	0	0	0	0	0	0.00062637	0	0
0	0	0	0	0	0	0	0	0	0	0	0	0	0.00064082	0	0	0	0	0	0	0	0	0	0	0	0	0	0	0	0	0	0	0	0	0	0	0	0	0	0	0	0	0	0	0	0	0	0	0	0
0.0003125	0	0	0	0	0	0	0	0	0	0	0	0	0	0	0	0	0	0	0	0	0	0	0	0	0	0	0	0	0	0	0	0	0	0	0	0	0	0	0	0	0	0	0	0	0	0	0	0	0
0.0023661	0	0	0.001003	0	0	0	0	0	0.00036252	0	0	0	0	0	0.000693	0	0.00099354	0	0	0	0	0	0	0	0	0	0.0070533	0	0.0070796	0.002924	0	0	0	0	0.001278	0	0	0.0012907	0	0	0	0	0	0	0	0	0.0016618	0	0.0013957
0.001642	0.00018574	0	0	0	0	0	0	0	0.00035149	0	0	0	0	0	0.00065381	0	0	0	0	0	0	0	0	0	0	0	0.0029358	0	0.0010707	0	0	0	0	0.0010793	0	0	0	0	0.00080972	0	0	0.00086693	0	0	0.0019934	0.0010834	0	0.0010977	0.0012453
0	0.00015642	0	0	0	0	0	0	0	0	0	0	0	0	0	0	0	0	0	0	0	0	0	0	0	0	0	0	0	0	0	0	0	0	0	0	0	0	0	0	0	0	0	0	0	0	0	0	0	0
0.00032739	0	0	0	0	0	0	0	0	0	0	0	0	0	0	0	0	0	0	0	0	0	0	0	0	0	0	0	0	0	0	0	0	0	0	0	0	0	0	0	0	0	0	0	0	0	0	0	0	0
0.0003325	0	0	0	0	0	0	0	0	0	0	0	0	0	0	0	0	0	0	0	0	0	0	0	0	0	0	0	0	0	0	0	0	0	0	0	0	0	0	0	0	0	0	0	0	0	0	0	0	0
0	0	0	0	0	0	0	0	0	0	0	0	0	0	0	0	0	0	0	0	0	0	0	0	0	0	0	0	0	0	0	0	0	0	0	0	0	0	0	0	0	0	0	0	0	0	0	0	0	0
0.00030331	0	0	0	0	0	0	0	0	0	0	0	0	0	0	0	0	0	0	0	0	0	0	0	0.00092293	0	0	0	0	0	0	0	0	0	0	0	0	0.00072202	0	0	0	0	0	0	0	0	0	0	0	0
0	0	0	0	0	0	0	0	0	0	0	0	0	0	0	0	0	0	0	0	0	0	0	0	0	0	0	0	0	0	0	0	0	0	0	0	0	0	0	0	0	0	0	0	0	0	0	0	0	0
0	0	0	0	0	0	0	0	0	0	0.00058772	0	0	0	0	0	0	0	0	0	0	0	0	0	0	0	0	0	0	0	0	0	0	0	0	0	0	0	0	0	0	0	0	0	0	0	0	0	0	0
0	0	0	0	0	0	0	0	0	0	0	0	0	0	0	0	0	0	0	0	0	0	0	0	0	0	0	0	0	0	0	0	0	0	0	0	0	0	0	0	0	0	0	0	0	0	0	0	0	0
0.00085543	0	0	0	0	0	0	0	0	0	0	0	0	0	0	0	0	0	0	0	0	0	0	0	0	0	0	0	0	0	0	0	0	0	0	0	0	0	0	0	0	0	0	0	0	0	0	0	0	0
0	0	0	0	0	0	0	0	0	0	0	0	0	0	0	0	0	0	0	0	0	0	0	0	0	0	0	0	0	0	0	0	0	0	0	0	0	0	0	0	0	0	0	0	0	0	0	0	0	0
0.00032992	0	0	0	0	0	0	0	0.00019912	0	0	0	0	0	0	0	0	0	0	0	0	0	0	0	0	0	0	0	0	0	0	0	0	0.0012114	0	0	0	0	0	0	0	0	0	0	0	0	0	0	0	0
0.00034037	0	0	0	0	0	0	0	0	0	0	0	0	0	0	0	0	0	0	0	0	0	0	0	0	0	0	0	0	0	0	0	0	0	0	0	0	0	0	0.001773	0	0	0.00095557	0	0	0	0	0	0	0
0	0	0	0	0	0	0	0	0	0	0	0	0	0	0	0	0.00066007	0	0	0	0	0	0	0	0	0	0	0	0	0	0	0	0	0	0	0	0	0	0.00040404	0	0	0	0	0	0	0	0	0	0	0
0	0	0	0	0	0.0002921	0	0	0	0	0	0	0	0	0	0	0	0	0	0	0	0	0	0	0	0	0	0	0	0	0	0	0	0	0	0	0	0	0	0	0	0	0	0	0	0	0	0	0	0
0	0	0	0	0	0	0	0	0	0	0	0	0	0	0	0	0	0	0	0	0	0	0	0	0	0	0	0.00045725	0	0	0	0	0	0	0	0	0	0	0	0	0	0	0	0	0	0	0	0	0	0
0	0	0	0	0	0	0	0	0	0	0	0	0	0	0	0	0	0	0	0	0	0	0	0	0	0	0	0	0	0	0.00086543	0	0	0	0	0	0	0	0	0	0	0	0	0	0	0	0	0	0	0
0.00055556	0	0	0	0	0	0	0	0	0	0	0	0	0	0	0	0	0	0	0	0	0	0	0	0	0	0.00067092	0	0	0	0	0	0	0	0	0	0	0.00059242	0	0	0	0	0	0.0011832	0.00036785	0	0	0	0	0
0.00028723	0	0	0	0	0	0	0	0	0	0	0	0	0	0	0	0	0	0	0	0	0	0	0	0	0	0.00069869	0	0	0	0	0	0	0	0	0	0	0	0	0	0	0	0	0	0	0	0	0	0	0
0.0051791	0.0050705	0.0018586	0.00083963	0.0051626	0.0059139	0.0035039	0.00034731	0.075296	0.025659	0.0096193	0.0043722	0.0077872	0.0093178	0.00065216	0.0045305	0.0063091	0.0023472	0.00090119	0.0026053	0.00018026	0.00052192	0.0020708	0.00034005	0.00087673	0.0021816	0.01754	0.0022457	0.00083465	0.004823	0.0016711	0.0020589	0.00017472	0.0005253	0.00017247	0.0003484	0.0049404	0.005829	0.0019977	0.010317	0.0057698	0.0017017	0.01361	0.03167	0.014641	0.042813	0.013288	0.0025968	0.0010376	0.005463
0.012345	0.0030902	0.00029159	0.00028852	0.0016676	0.0010351	0.0012723	0	0.01995	0.0045911	0.0098779	0.0077423	0.0081633	0.00026021	0.00027439	0.00051125	0.00065392	0	0.00075779	0.0006119	0	0	0.0024198	0	0	0	0.010398	0.00026702	0.00028559	0.00030152	0	0.00026144	0	0	0	0.00030755	0.0011831	0.0022756	0.0014931	0.0022115	0.0053698	0.0035424	0.0011312	0.0082512	0.013418	0.0056592	0.0021177	0.0010892	0.00030363	0.00031392
0.029353	0.029617	0.0028615	0.0010918	0.016728	0.010275	0.022825	0.00091262	0.031411	0.014982	0.0124	0.0018423	0.0096063	0.016746	0.00084069	0.0021888	0.00047939	0.0021791	0.0039111	0.0050205	0.00095877	0.00091481	0.012897	0.00088771	0.00069324	0.0015272	0.030057	0.0039107	0.00021668	0.00090293	0.0015189	0.0018224	0	0.00092262	0.00022612	0.0016037	0.0051174	0.011017	0.0064302	0.0027478	0.013818	0.0073317	0.02753	0.025381	0.046117	0.0021996	0.002263	0.018387	0.0015884	0.0023261
0.003327	0.0024439	0.00090498	0.00089027	0.0015059	0.0054621	0.0081728	0.0004878	0.025811	0.032685	0.0094845	0.0014929	0.0052942	0.0083857	0	0.0022284	0	0.0013298	0	0.0034163	0	0	0.0033549	0.00092039	0	0.0022217	0.0083589	0.0019798	0.00087642	0.0023844	0.0017579	0.0003838	0	0.00049938	0.00047858	0.00049213	0.00092528	0.0039199	0.0021436	0.0079233	0.0062554	0	0.049212	0.010498	0.0096197	0.0018741	0.0023969	0.011415	0.0024108	0.0030519
0.0054167	0.0052096	0.0013423	0.0021268	0.0013348	0.0014773	0.0044847	0.001683	0.010241	0.054499	0.0020305	0.00085118	0.0015111	0.0024163	0.0030457	0.0030897	0.0011926	0.0031822	0.0021529	0.003367	0.0011926	0	0.00027766	0.0005423	0	0.0013278	0.0007837	0.001485	0	0.00083056	0.0015829	0.015289	0.00028329	0.0034115	0.00027743	0.00056386	0.000544	0.0020992	0.0020862	0.018145	0.0022766	0	0.019836	0.001288	0.0012393	0.0035859	0.0011108	0.0047883	0.00027863	0.0011491
0.0056802	0.0010239	0.0006566	0	0	0.00051414	0.00027813	0	0.0019956	0.0021078	0.00057537	0	0	0.0005164	0	0.00049863	0	0	0	0	0	0	0	0.0013459	0	0.00063959	0	0.00054392	0	0	0.00062952	0.0010425	0	0	0.00071301	0.00074349	0.0013564	0.001243	0.0033144	0.00058445	0.00091303	0	0.0030684	0	0	0	0.0007148	0	0.001442	0.0015637
0.11647	0.0052562	0	0.00097418	0.0014717	0	0.00065306	0	0	0	0	0	0.00080939	0	0	0	0	0	0	0	0	0	0.0023081	0	0	0	0	0	0	0	0	0	0	0	0	0	0	0	0	0	0	0	0	0	0	0	0	0.00081103	0	0
0.002652	9.749e-05	0	0.00016787	0	0	0.00025022	0	0.00060548	0.00064779	0.00016299	0.00017483	0.00032436	0	0.00032597	0.00062471	0.0001802	0	0	0	0.0001802	0	0	0	0	0	0.000137	0.0011225	0	0.0043048	0.0033411	0	0.00017466	0	0	0.00052242	0.0001703	0.00016649	0.00076811	0.005566	0.00045537	0	0.0011614	0.0002918	0.00028421	0.0078388	0.00017252	0.00048674	0	0.00017616
0.005455	0	0	0	0	0	0	0	0	0.00075479	0.00026907	0	0	0	0	0	0	0	0	0	0	0	0	0	0	0	0.00081959	0	0	0	0	0.00025661	0	0	0	0	0	0	0.00024447	0.00081312	0.00047973	0.00086718	0	0.0011274	0.0012993	0.00050511	0	0	0	0
0.0004541	0	0	0	0	0	0	0	0.00069788	0.00015609	0	0	0	0	0.00020732	0.00058928	0.00047198	0	0	0.00022485	0	0	0	0	0	0	0.0018372	0	0	0	0	0.00039968	0	0.00022722	0	0.00022571	0	0.00021302	0	0	0.00018954	0.00021899	0.00042418	0.00072176	0	0.00059212	0	0.00020612	0	0
0.00024137	0.00015427	0	0	0	0	0	0	0.0029345	0.00025361	0.00042373	0	0.001255	0	0	0	0	0	0	0	0	0	0	0	0	0	0.0056754	0	0	0	0	0.00039362	0	0	0	0	0	0	0.00036576	0.00042863	0.0010667	0	0	0.0029235	0.00030661	0.00038417	0	0	0	0
0.0012623	0.00012683	0	0.00083705	0	0.00016908	0	0	0.00026538	0.00018707	0	0	0	0.00075738	0	0	0	0	0	0	0	0.00029612	0	0	0	0	0	0	0	0	0.00055356	0	0	0	0	0	0	0	0	0	0	0	0	0	0.00021441	0.00049931	0	0	0	0
0.0013768	0	0	0	0	0	0	0	0	0	0	0	0	0	0	0	0	0	0	0	0	0	0	0	0	0	0	0	0	0	0	0	0	0	0	0	0	0	0	0	0	0	0	0	0	0	0	0	0	0
0.0064278	0	0	0	0	0	0	0	0	0	0	0	0	0	0	0	0	0	0	0	0	0	0	0	0	0	0	0	0	0	0	0	0	0	0	0	0	0	0	0	0	0	0	0	0	0	0	0	0	0
[truncated: 326 more columns]

## Sheet: fig1e
mmse	age_group
30	1
28	2
30	2
30	1
30	1
29	1
30	1
30	1
30	2
30	1
30	2
30	2
30	1
30	1
30	1
29	1
29	2
30	1
30	1
30	1
30	1
30	2
30	1
28	1
30	1
30	2
30	1
30	1
29	1
29	1
27	1
30	2
28	1
30	1
26	1
30	1
29	1
30	1
26	1
30	2
25	1
30	1
30	2
25	1
30	1
29	1
29	1
30	1
29	1
30	1
30	1
29	1
29	1
28	1
28	1
30	2
30	2
30	2
30	2
30	2
30	2
30	2
30	2
30	2
30	2
30	2
30	2
29	2
27	2
29	2
30	2
26	2
30	2
30	2
30	2
29	2
30	2
29	2
28	2
30	2
27	2
30	2
29	2
30	2
30	2
30	2
30	2
30	2
29	2
30	2
29	2
29	2
30	2
30	2
30	2
30	2
30	2
29	2
26	2
29	2
30	2
29	2
28	2
30	2
30	2
27	3
29	2
30	2
30	2
30	2
30	2
30	2
30	2
30	2
29	2
30	2
30	2
30	2
30	2
30	2
26	2
30	2
30	2
30	2
30	2
29	2
30	2
30	2
30	2
29	2
30	2
29	2
29	2
30	2
30	2
NaN	2
29	2
29	2
30	2
30	2
30	3
30	2
30	2
30	3
29	2
27	2
30	2
29	2
27	3
30	2
30	2
28	3
26	3
30	3
30	3
29	3
30	3
28	4
30	3
30	3
30	3
30	3
27	3
30	3
29	3
29	3
30	4
28	3
27	3
30	3
30	3
30	3
29	3
30	3
28	3
27	3
30	3
30	4
30	3
28	3
30	4
30	3
30	3
27	3
29	3
30	4
30	3
29	3
30	3
30	3
29	3
30	3
30	3
28	3
28	3
30	3
30	4
29	3
29	4
27	3
30	3
30	3
30	3
29	4
29	3
29	3
29	3
29	3
29	3
30	3
28	3
30	3
30	3
30	3
29	3
30	3
29	3
26	3
29	3
28	3
29	3
30	3
29	3
30	3
30	3
29	3
30	3
30	3
29	3
29	3
30	3
29	3
26	3
30	4
30	3
29	3
30	3
30	3
28	3
29	3
30	3
26	4
29	3
30	3
26	3
28	3
29	3
30	3
29	3
30	3
30	4
29	3
29	3
29	4
29	4
30	4
30	4
29	4
29	4
30	4
30	4
30	4
29	4
27	4
29	5
28	4
29	4
30	4
30	4
30	4
28	4
30	4
30	4
30	4
27	4
28	4
30	4
30	5
30	5
30	5
30	4
29	4
28	4
30	4
30	4
30	4
30	4
30	4
30	4
26	4
30	4
29	4
29	4
27	4
29	4
29	4
29	4
29	4
28	4
30	4
30	5
28	4
28	4
30	4
30	4
28	4
28	5
30	4
30	4
30	4
28	4
30	4
30	4
29	4
30	4
30	4
29	4
30	4
30	4
29	4
29	4
30	4
30	4
30	4
29	4
30	4
26	4
28	4
28	4
29	4
30	4
30	4
29	4
28	4
30	4
30	4
28	4
30	4
30	4
30	4
26	4
30	5
30	5
29	5
30	5
30	5
30	5
29	5
27	5
30	5
29	5
30	5
30	5
30	5
30	5
28	5
28	5
30	5
29	5
29	5
27	5
30	5
30	5
30	5
28	5
30	5
29	5
29	5
27	6
30	6
29	5
30	5
29	5
29	5
29	5
26	6
29	5
30	5
28	5
27	5
30	5
29	5
28	5
30	5
30	5
29	5
29	5
27	5
30	5
27	5
27	5
30	5
29	5
28	5
29	5
29	5
30	5
28	5
28	5
28	5
30	5
30	5
28	5
28	5
30	5
29	5
30	5
29	5
28	6
30	5
30	5
30	5
30	5
28	5
28	5
30	5
30	5
30	5
30	5
30	5
26	5
30	5
30	5
28	6
28	5
30	5
29	5
28	5
30	5
28	5
27	5
30	6
26	5
30	6
26	6
28	6
27	6
29	6
27	6
30	6
27	6
30	6
30	6
30	6
29	6
30	6
29	6
29	6
29	6
30	6
28	6
29	6
28	6
29	6
29	6
28	6
29	6
29	6
28	6
26	6
30	6
26	6
29	6
26	6
30	6
27	6
29	6
29	7
30	6
27	6
30	6
30	6
28	6
28	6
28	6
30	6
30	6
29	6
28	6
28	6
30	6
30	6
29	6
30	6
28	6
30	6
28	6
28	6
28	7
27	6
29	6
28	6
30	6
30	7
28	6
25	6
28	6
30	6
29	6
29	6
26	6
29	6
30	7
28	6
29	6
30	6
28	6
28	7
28	6
29	6
29	6
28	6
29	6
27	6
30	6
26	6
28	7
30	6
29	6
29	6
28	6
29	6
29	6
NaN	6
30	6
25	7
29	6
29	7
29	7
28	7
26	7
27	7
28	7
30	7
26	7
25	7
29	7
27	7
28	7
25	7
27	7
27	7
29	7
26	7
30	7
29	7
28	7
30	8
28	7
27	7
29	7
25	7
27	7
29	7
29	7
28	7
29	7
29	7
28	7
30	7
29	7
30	7
29	7
28	7
27	7
28	7
30	7
26	7
26	7
28	7
29	7
28	7
28	7
26	7
29	7
27	7
27	7
27	7
25	7
30	7
29	7
26	7
29	7
30	7
29	7
29	7
27	7
30	7
29	7
30	7
30	7
28	7
29	7
28	7

## Sheet: fig1f
max_node_degree	age_group
281	1
272	2
276	2
271	1
268	1
265	1
269	1
279	1
263	2
286	1
277	2
266	2
257	1
273	1
276	1
264	1
269	2
272	1
273	1
277	1
275	1
271	2
281	1
284	1
278	1
284	2
266	1
270	1
280	1
278	1
269	1
275	2
255	1
273	1
277	1
270	1
279	1
269	1
269	1
259	2
263	1
270	1
253	2
262	1
265	1
280	1
282	1
280	1
276	1
272	1
256	1
272	1
277	1
264	1
268	1
284	2
265	2
260	2
277	2
283	2
277	2
269	2
272	2
258	2
273	2
260	2
273	2
277	2
288	2
275	2
272	2
283	2
279	2
270	2
275	2
266	2
264	2
272	2
274	2
274	2
278	2
267	2
273	2
268	2
269	2
283	2
273	2
277	2
271	2
269	2
268	2
272	2
267	2
274	2
267	2
271	2
266	2
271	2
276	2
258	2
276	2
264	2
258	2
269	2
268	2
285	3
272	2
277	2
268	2
280	2
279	2
237	2
281	2
279	2
277	2
264	2
272	2
287	2
260	2
275	2
268	2
263	2
278	2
267	2
268	2
261	2
269	2
277	2
265	2
285	2
275	2
273	2
276	2
270	2
278	2
274	2
283	2
279	2
278	2
277	2
265	3
271	2
272	2
274	3
284	2
274	2
278	2
262	2
261	3
265	2
275	2
278	3
264	3
266	3
268	3
264	3
255	3
268	4
278	3
279	3
285	3
291	3
276	3
269	3
279	3
284	3
271	4
263	3
279	3
276	3
282	3
261	3
261	3
272	3
270	3
275	3
274	3
266	4
265	3
270	3
272	4
255	3
275	3
273	3
259	3
283	4
252	3
261	3
275	3
287	3
280	3
264	3
285	3
275	3
278	3
284	3
278	4
287	3
269	4
283	3
285	3
278	3
286	3
272	4
280	3
274	3
266	3
279	3
239	3
270	3
277	3
276	3
268	3
289	3
273	3
274	3
276	3
259	3
283	3
273	3
283	3
270	3
279	3
271	3
264	3
283	3
272	3
261	3
273	3
274	3
277	3
287	3
283	3
277	4
270	3
276	3
280	3
287	3
262	3
276	3
273	3
266	4
275	3
271	3
290	3
272	3
283	3
271	3
276	3
268	3
287	4
274	3
280	3
275	4
285	4
275	4
275	4
281	4
270	4
285	4
271	4
221	4
258	4
270	4
280	5
281	4
280	4
272	4
276	4
279	4
286	4
286	4
254	4
282	4
243	4
275	4
270	4
285	5
279	5
263	5
277	4
273	4
283	4
251	4
271	4
275	4
254	4
264	4
266	4
291	4
275	4
261	4
263	4
274	4
282	4
264	4
272	4
273	4
277	4
273	4
278	5
265	4
269	4
272	4
263	4
276	4
271	5
279	4
276	4
276	4
279	4
263	4
275	4
284	4
275	4
274	4
270	4
254	4
274	4
285	4
281	4
292	4
275	4
282	4
283	4
268	4
272	4
280	4
265	4
276	4
287	4
264	4
280	4
273	4
262	4
277	4
273	4
277	4
278	4
272	4
254	4
269	5
272	5
275	5
266	5
284	5
282	5
278	5
276	5
281	5
276	5
278	5
278	5
280	5
265	5
258	5
280	5
246	5
277	5
276	5
240	5
285	5
278	5
267	5
257	5
279	5
265	5
278	5
262	6
265	6
261	5
272	5
265	5
278	5
251	5
273	6
277	5
288	5
276	5
275	5
288	5
279	5
287	5
256	5
283	5
272	5
273	5
285	5
277	5
280	5
268	5
285	5
285	5
280	5
272	5
268	5
267	5
271	5
266	5
271	5
264	5
274	5
282	5
270	5
279	5
284	5
283	5
267	5
246	6
282	5
271	5
281	5
278	5
278	5
271	5
282	5
279	5
243	5
257	5
269	5
275	5
258	5
282	5
277	6
269	5
274	5
97	5
268	5
278	5
276	5
258	5
270	6
283	5
283	6
227	6
241	6
267	6
284	6
271	6
278	6
273	6
275	6
263	6
258	6
257	6
270	6
270	6
269	6
269	6
275	6
262	6
282	6
260	6
253	6
284	6
227	6
264	6
264	6
282	6
255	6
276	6
266	6
241	6
235	6
280	6
256	6
266	6
277	7
260	6
251	6
283	6
251	6
263	6
271	6
262	6
252	6
266	6
268	6
284	6
274	6
274	6
273	6
272	6
272	6
237	6
264	6
185	6
226	6
276	7
256	6
253	6
284	6
267	6
222	7
267	6
287	6
238	6
275	6
278	6
276	6
252	6
283	6
266	7
263	6
264	6
288	6
274	6
277	7
262	6
273	6
237	6
268	6
243	6
286	6
237	6
176	6
286	7
228	6
231	6
265	6
265	6
258	6
270	6
275	6
263	6
245	7
270	6
262	7
132	7
213	7
261	7
267	7
244	7
243	7
183	7
206	7
226	7
211	7
230	7
256	7
235	7
261	7
281	7
248	7
250	7
283	7
214	7
185	8
257	7
276	7
176	7
242	7
225	7
270	7
263	7
276	7
247	7
245	7
277	7
252	7
249	7
283	7
257	7
254	7
230	7
252	7
263	7
279	7
249	7
272	7
271	7
228	7
275	7
197	7
248	7
257	7
264	7
262	7
246	7
275	7
261	7
227	7
262	7
264	7
271	7
238	7
251	7
263	7
253	7
227	7
249	7
270	7
159	7
275	7

## Sheet: fig2a
x_axis	y_axis	x_ste	y_ste	age_color_map
0.272675	0.0252966	0.151348	0.0192861	24
0.813054	0.0433654	0.557854	0.0340818	28
0.0108302	0.00799197	1.62301	0.0737444	28
0.760556	0.0401147	1.154	0.0566455	23
1.32928	0.0631837	0.679925	0.0349611	22
-0.0246436	0.00800199	0.425394	0.0289463	25
0.15898	0.0185031	0.594861	0.032591	18
0.501822	0.0294658	1.2658	0.058762	25
1.17698	0.0578663	0.321869	0.0242922	28
0.331665	0.0217034	0.00395911	0.00733555	25
1.12015	0.0529476	1.72379	0.0774841	29
1.05507	0.0527162	0.952823	0.0478107	28
0.402439	0.0278872	0.52351	0.0319222	19
0.422129	0.0281401	0.46005	0.0255192	25
0.620259	0.0335159	0.569903	0.0323573	25
-0.0104624	0.00549412	0.473345	0.0294858	19
1.74728	0.079376	1.19534	0.0574837	28
-0.300526	0.02409	-0.00699585	0.00712499	26
0.517034	0.0320292	0.00951801	0.00603324	24
-0.140826	0.0161132	1.30458	0.0619711	27
1.06632	0.0523955	2.05879	0.0940965	24
0.893817	0.0449427	0.311247	0.0225283	28
1.33655	0.0630483	1.16753	0.0579944	23
1.29593	0.0586723	0.831031	0.045331	22
0.242516	0.0165103	0.0293753	0.00889171	27
0.589416	0.0318052	0.152091	0.0167096	28
0.437217	0.0260373	0.0826123	0.0143973	27
0.486055	0.029903	0.280557	0.0204069	21
0.620313	0.0357153	0.115391	0.0117104	18
0.819151	0.0417665	1.07798	0.0534004	18
0.341639	0.0238477	0.45931	0.02839	25
0.0204597	0.00716932	-0.0374263	0.0121458	28
1.21701	0.0610353	1.31977	0.0647452	19
0.820857	0.0428157	0.137517	0.0161114	26
0.0020564	0.006239	0.00379354	0.00828169	23
0.705004	0.0385683	0.987983	0.0458809	27
0.0417645	0.0105933	0.324226	0.0196206	24
1.80326	0.0814748	1.98536	0.0950133	23
0.57981	0.0331541	-0.0623625	0.0132114	20
0.371977	0.0246965	0.145874	0.0151963	28
0.136016	0.0164836	-0.0751797	0.0157547	18
-0.0183449	0.00860009	0.349077	0.022479	26
0.643649	0.0382211	1.20036	0.054354	28
0.191214	0.0194827	-0.6297	0.0477347	24
0.745669	0.0405028	0.796475	0.0418029	26
1.30765	0.0620923	0.909047	0.0466184	25
0.693478	0.035233	0.689794	0.0354596	27
0.734944	0.0387923	0.886379	0.0445604	26
-0.0136694	0.00956609	0.520406	0.0301302	26
0.12504	0.0116099	-0.143237	0.0139221	26
1.63862	0.0772251	0.491815	0.0303661	20
0.181023	0.0168016	0.352166	0.0226062	25
0.0117167	0.00668547	0.650398	0.0364082	27
0.455998	0.0263244	1.0344	0.0524363	27
-0.00228405	0.00577588	0.490987	0.0280611	24
0.215413	0.0207527	-0.0935445	0.0183453	31
0.340147	0.0229886	0.166567	0.016234	35
0.257093	0.0202617	0.945527	0.0487805	36
0.0592816	0.0106924	0.843	0.0448551	35
1.04049	0.0524271	0.266508	0.0196427	30
0.120737	0.0155136	2.20463	0.0988579	31
0.976994	0.0492974	1.12989	0.0541694	31
0.740326	0.0367966	1.03003	0.0496088	29
0.112325	0.0142265	0.177168	0.0174893	32
-0.594122	0.0311161	-0.0312092	0.00945706	34
0.454663	0.0266726	0.945118	0.0489574	34
1.08551	0.0498946	1.58872	0.0751227	29
-0.014789	0.0104447	0.0192003	0.0104014	37
0.111778	0.0138952	0.453587	0.0276928	34
0.00826721	0.00739354	0.0321974	0.0111893	37
1.13144	0.0560109	0.939489	0.050441	29
0.900578	0.0434187	1.12744	0.0623587	32
0.507548	0.0279287	1.31029	0.0610414	34
0.318896	0.0214851	0.360659	0.0242168	29
0.435085	0.027851	0.376005	0.0292152	31
0.56272	0.0304897	1.00104	0.0500847	30
0.10975	0.0167794	-0.00397179	0.00500592	37
1.24033	0.0591288	-0.75235	0.0408891	34
0.235039	0.0161349	-0.00207068	0.00689711	33
0.00263385	0.00860508	1.18705	0.0562763	36
0.398673	0.0247989	0.0120386	0.00747785	35
0.815426	0.039696	0.899172	0.0449031	34
0.41635	0.026895	0.2032	0.0186902	33
0.554464	0.0296288	0.527616	0.0330301	34
1.67144	0.0747023	1.7222	0.0771667	29
-0.00901557	0.00567705	-0.0314139	0.0113693	37
1.26731	0.0608528	0.932251	0.0486728	33
0.284079	0.0173748	0.0165519	0.00555973	31
0.689807	0.0369596	2.08637	0.0928153	35
0.55252	0.0305799	0.0203131	0.00758469	30
-0.0358019	0.00982723	-0.03394	0.0100842	29
-0.0820124	0.0133394	-0.0357052	0.0148877	28
1.70699	0.0804609	1.66503	0.0752531	32
0.93143	0.0453521	0.710907	0.0378989	37
-0.0728054	0.0113848	0.291289	0.0200278	32
0.782563	0.0423405	0.844294	0.0415969	36
0.560685	0.0305778	1.77208	0.0807386	35
0.720596	0.0377282	0.71254	0.0389135	33
0.030465	0.0094144	0.739305	0.0392763	35
0.0806636	0.0169828	0.00360423	0.00870371	33
0.421333	0.0257005	0.9705	0.0481144	37
-0.35597	0.0265774	-0.0236039	0.00971185	34
0.102769	0.0162691	0.769822	0.0395836	37
0.0243887	0.00883278	-0.0965291	0.0135303	37
-0.552383	0.0317485	-0.00516966	0.00607107	37
-0.0724472	0.0114164	0.172573	0.0182841	38
0.74464	0.0389252	1.0657	0.0519051	28
1.15066	0.0549962	0.0232869	0.00995029	29
-0.0181734	0.0107343	1.36036	0.0618377	36
0.249934	0.020035	-6.10001e-05	0.00714033	31
0.00894359	0.00723386	0.479697	0.0285465	35
1.18909	0.0572954	-0.0107275	0.00760905	29
-0.0954725	0.0115538	0.0595816	0.0116967	37
-1.35308	0.0633544	0.00160985	0.0055317	32
1.29895	0.0618094	1.2473	0.0589804	36
-0.0305405	0.00922268	0.389289	0.0303303	34
0.0189041	0.00836962	1.14843	0.0548785	37
0.0966333	0.0127102	-0.0293465	0.0103619	29
0.764915	0.0440638	1.73854	0.0799849	35
0.426699	0.028599	-0.0047933	0.00667976	36
0.415916	0.0245629	0.517616	0.0310184	34
-0.572813	0.0505515	-0.530391	0.0329647	32
0.789163	0.042148	0.165984	0.0203223	31
0.916447	0.0491661	1.96518	0.0881983	33
0.119063	0.0162216	0.818769	0.0419976	30
1.85549	0.0848031	1.14471	0.0540717	36
0.351132	0.0251589	0.219057	0.0194898	35
0.181924	0.0172255	0.421904	0.0251746	32
0.803583	0.0438361	-0.226815	0.0168124	32
0.599913	0.0320306	0.683463	0.0371199	32
0.404099	0.023311	0.836886	0.0421526	33
-0.208599	0.0175658	0.574209	0.0286639	37
1.03	0.0485151	0.105729	0.0147905	32
-0.194283	0.0168097	-0.346227	0.0217744	37
0.387854	0.0238268	0.452621	0.028541	34
0.228589	0.0181651	-0.084409	0.0133584	37
0.358846	0.0215217	0.894257	0.0433542	34
0.0028439	0.0068975	0.947617	0.0453847	32
-0.0251716	0.00828097	-0.00228381	0.0057902	35
-0.0285196	0.00997329	0.158003	0.0141137	37
0.186653	0.0275785	1.02743	0.0504559	38
1.35239	0.0651372	0.584331	0.0329119	35
-0.0103011	0.00670857	1.13086	0.0545448	37
-0.168287	0.0168705	0.00726521	0.00660778	38
0.439198	0.0278573	0.317169	0.0261679	29
1.18518	0.055529	1.71746	0.0805466	30
0.000812303	0.00565029	0.511626	0.0291843	31
0.368334	0.024715	0.703678	0.0364911	32
0.00235546	0.00890012	-0.440325	0.0311367	38
0.725128	0.0364449	0.631124	0.0344704	36
-0.0444619	0.0115901	0.514605	0.0285693	36
0.506128	0.0277886	0.0232457	0.0128623	45
0.028593	0.00832847	0.15225	0.0189929	42
0.25003	0.0173699	0.371763	0.0257182	42
0.755164	0.0450406	0.58355	0.0357878	47
0.531964	0.0319394	0.409353	0.0276703	40
0.251454	0.0211874	1.20007	0.0573586	42
-0.555942	0.0337558	-0.0432923	0.0146374	48
1.77816	0.0823931	0.040669	0.0125246	41
-0.0203845	0.00797782	-0.00308467	0.00760712	39
1.01057	0.0483051	0.033882	0.00886201	46
1.54921	0.0712899	0.167709	0.0144878	47
1.32509	0.0628233	0.528801	0.0339382	47
0.836678	0.0429196	0.395735	0.0234627	44
0.960247	0.0479781	0.16418	0.014579	46
0.164524	0.0137454	0.0193125	0.00745348	43
1.27232	0.0581284	0.601881	0.0343621	48
0.371931	0.0267218	-0.00164149	0.00693022	41
0.153933	0.015699	-0.0719453	0.0132573	41
0.119876	0.0144722	0.354891	0.0249536	43
-0.024792	0.00817133	0.1632	0.0160458	39
0.348726	0.0235987	0.960984	0.0495777	41
1.36781	0.0662914	1.051	0.050225	40
0.00679962	0.0071846	0.00500286	0.00658177	46
0.0171764	0.00853167	0.301504	0.0190235	45
0.984754	0.047752	0.663769	0.0363079	46
-0.411338	0.0268305	-0.0982304	0.0144847	47
-0.0168453	0.00878176	-0.303666	0.0183659	48
0.0126406	0.00867945	-0.209873	0.0173325	46
0.713669	0.0415728	-0.013522	0.00846563	40
0.709228	0.0369831	1.00215	0.051241	48
-0.0508513	0.0127352	0.0268317	0.0104157	41
0.180318	0.0140858	-0.0491881	0.0115264	47
-0.897745	0.0451365	-0.925376	0.0471425	47
0.918028	0.0453857	0.768402	0.0390624	39
1.19175	0.0578829	0.0248125	0.0102044	48
-0.36671	0.0273035	0.254983	0.0185768	45
0.938902	0.0458007	0.143928	0.0148175	47
-0.125836	0.0141727	0.0212994	0.00815766	47
1.68262	0.0781491	1.06747	0.0548988	38
-0.00197635	0.00580137	-0.00359307	0.00754721	42
0.325403	0.0205582	1.06638	0.0500043	40
-0.230365	0.0171403	0.305546	0.0196382	44
0.5728	0.040183	0.256837	0.0198956	44
-0.204084	0.0179712	0.0100866	0.00977321	40
-0.0056326	0.00681745	0.00717509	0.0107144	47
0.410853	0.0281776	0.0455765	0.00944985	48
-0.0161601	0.00897427	0.0846503	0.0120956	39
0.426335	0.0254881	-0.0102931	0.00652792	48
-0.00791829	0.00834734	-0.708281	0.0445736	42
0.993495	0.0488544	1.1229	0.0536415	42
-0.00470218	0.00528017	-0.106095	0.0142346	40
0.00312006	0.00728725	0.74321	0.0383363	46
-0.0763132	0.0127786	0.039296	0.00985942	48
0.534751	0.0290763	1.18565	0.0571952	44
0.735492	0.0388468	0.394469	0.0247075	40
-0.660339	0.0366683	0.0125863	0.00668336	39
0.0117599	0.00734957	-0.028019	0.0122057	45
-0.00370561	0.00844034	0.302155	0.0244319	45
-0.176143	0.0175024	-0.114077	0.0170799	39
0.431924	0.0260933	0.905015	0.0455274	46
0.614333	0.0345556	0.74798	0.0421571	45
0.720414	0.0377006	1.22193	0.0586995	42
0.61849	0.0348617	-0.700487	0.0366762	43
0.452933	0.0291533	1.11305	0.0534076	41
0.194375	0.0153897	1.34492	0.063365	40
0.622644	0.0328584	1.09156	0.0549648	41
0.291948	0.0188815	0.0597613	0.0129094	44
-0.0242924	0.0105812	0.0670848	0.0148809	47
0.565145	0.0321472	0.000293442	0.0051022	43
0.548176	0.0289937	0.861535	0.0452254	47
-1.26422	0.0564618	-0.820245	0.0407499	47
0.176684	0.016839	0.0470849	0.0109474	47
0.404513	0.0258082	1.39246	0.0678487	47
-0.0259483	0.00804999	-0.297019	0.019993	42
-0.0120855	0.00735359	0.390986	0.0248459	40
0.33329	0.0237517	0.127009	0.0137476	40
-0.731518	0.0368428	-1.2826	0.0615667	40
0.38333	0.0268113	0.212687	0.0193047	41
-0.570431	0.0298805	-0.136099	0.0150896	43
0.155328	0.0186779	-0.72388	0.0397888	40
-0.0225599	0.00891035	0.864023	0.0439142	44
-0.64657	0.0314639	-0.111167	0.0156469	41
-0.891667	0.0455576	0.585015	0.0321914	48
0.0616747	0.0100102	0.754074	0.0380232	39
0.768951	0.0395806	-0.00106658	0.00638355	40
-0.185823	0.0141977	-0.519558	0.0317549	46
0.458515	0.0293057	0.969869	0.0496508	44
0.0144087	0.00853879	0.0113729	0.00778594	46
1.64861	0.074155	1.33469	0.0629811	45
-0.0137647	0.00956614	-0.0506805	0.0128504	42
-0.473376	0.0288478	-0.941562	0.0469419	48
0.0706565	0.0105378	0.799561	0.0401574	45
0.772784	0.0401621	0.0430894	0.0116162	42
0.579601	0.0325208	0.752468	0.0385944	39
-0.319682	0.0211151	-0.0171137	0.00827992	39
0.143654	0.0166409	-0.0618233	0.00995914	44
-0.184935	0.0152782	0.00678876	0.00740716	44
0.497842	0.0276271	-0.500843	0.0315589	44
0.926001	0.0444042	0.859656	0.0437671	43
0.18702	0.0150789	0.0193335	0.00740833	49
0.876989	0.041988	0.137177	0.0151001	42
-0.00682606	0.00624923	0.874011	0.0419723	47
0.571283	0.030554	0.407844	0.027053	51
0.974206	0.0456027	0.243148	0.0206615	55
0.440039	0.0257095	-0.824844	0.0496863	55
-0.204689	0.0165563	0.364832	0.0257613	57
0.209427	0.0178317	0.627035	0.03351	57
0.0913501	0.0145859	0.418768	0.0233682	54
0.0398471	0.0100132	0.0943839	0.0139539	49
0.37822	0.0242561	0.107389	0.0138206	56
0.893268	0.0483872	0.00449764	0.00621224	55
-0.266521	0.020951	-0.949043	0.0495392	57
0.16457	0.0157739	-0.0429546	0.013273	52
0.00314329	0.00494436	1.08366	0.0561201	58
0.024315	0.00973953	0.00745644	0.00912657	49
1.20297	0.0565365	0.838479	0.0426821	55
0.976242	0.0469838	0.742729	0.0396438	57
0.0680379	0.01293	0.000699999	0.00812684	55
0.535705	0.0298825	0.508741	0.0288015	53
0.22028	0.019439	0.926445	0.0474116	52
0.651204	0.0334403	0.0243271	0.00986008	55
0.436316	0.0282921	0.610638	0.0388241	56
-0.00491161	0.00520427	-0.413271	0.0243648	56
-0.68571	0.037902	0.00855578	0.00791589	54
0.0118599	0.00824529	0.0566514	0.0110217	53
-0.798714	0.0390835	0.572079	0.0306289	50
-0.0532502	0.0117635	-0.0829477	0.0125428	58
-0.749829	0.0384239	-1.19191	0.0575323	58
1.12779	0.0552975	0.407168	0.0270692	58
-0.38274	0.0250733	-0.161178	0.0187902	51
-0.308281	0.0219754	-0.299144	0.0200994	54
0.592794	0.0303324	0.629254	0.0372966	48
0.16943	0.0160841	-0.0132117	0.00856315	57
0.078126	0.0127377	0.168823	0.0159	56
-0.861997	0.0455623	-1.33699	0.0669026	52
0.0858571	0.0145413	-0.216549	0.0173649	54
-0.0134239	0.00890502	0.00554602	0.00774661	49
-0.895469	0.0674926	1.61884	0.077035	51
0.0331484	0.00880351	0.948021	0.0488515	57
-0.0680252	0.0098574	-0.170669	0.0153354	52
-0.00225725	0.00714443	0.0325427	0.0134818	52
0.529143	0.0290071	0.0464727	0.00977576	48
0.715248	0.0370007	-0.128582	0.0145176	52
-0.320581	0.0209045	0.0432887	0.0103203	56
-0.420315	0.0285875	-0.486513	0.0304902	56
0.953985	0.0468037	-0.153136	0.0146188	56
0.395867	0.0233054	-0.0644987	0.0111629	53
1.029	0.0491673	-0.0126723	0.00877231	56
-0.576048	0.0354456	-0.570498	0.031406	52
0.0941797	0.012825	-0.451938	0.0294949	58
0.323094	0.0220991	0.51813	0.0318641	52
-0.316874	0.0201662	0.0168431	0.00695418	49
0.449812	0.0261511	0.761233	0.0383252	56
-0.0757882	0.012829	0.00460384	0.00722229	52
0.0203935	0.00788486	-0.222233	0.0186415	55
1.03673	0.0502784	0.473838	0.0325509	58
0.00519297	0.00801461	0.486562	0.0286877	51
0.860498	0.0444194	0.689785	0.0358282	53
0.0268733	0.00649411	-1.11254	0.0534839	50
0.46836	0.0271696	0.98194	0.0497821	55
0.00451255	0.00781295	0.275706	0.0186581	50
0.516062	0.0307679	0.0167952	0.00939162	52
0.09117	0.0120138	0.292039	0.0209619	54
0.00425811	0.00612974	0.00776342	0.00823654	53
-0.789042	0.0416264	-0.150457	0.0185299	55
0.886713	0.0457095	0.279072	0.0204282	51
-0.611248	0.0338574	-0.00854388	0.00606891	50
0.621794	0.0346531	0.174011	0.0184817	54
0.0516941	0.0116225	-0.0309085	0.0092485	56
0.449079	0.0275218	0.193287	0.0137728	49
0.188361	0.017557	0.255578	0.0176691	52
0.00223415	0.00625806	-0.00604243	0.00565387	57
-0.362756	0.0257168	-0.0265865	0.0103006	54
0.122185	0.0149732	0.000624432	0.00701789	48
-0.0484123	0.0108339	0.102484	0.011618	51
0.148666	0.0147343	-0.107449	0.0162735	53
0.0746058	0.0122932	-0.63174	0.0363461	49
-0.441426	0.025671	-0.138074	0.0126642	52
0.377712	0.0266728	-0.684413	0.0363429	51
0.667754	0.0351764	-1.80061e-05	0.00732814	55
0.012925	0.0110784	-0.00621888	0.0062948	55
0.973044	0.0470279	-0.427003	0.0261133	51
-0.333919	0.020531	0.223706	0.0157304	54
-0.246648	0.0180574	-0.231114	0.0176411	49
0.03863	0.00757011	0.169059	0.0164119	52
-1.90963	0.0866395	-0.655365	0.0384751	51
-0.0110274	0.00777114	-0.287993	0.0220011	50
-0.547649	0.0354201	-0.0161989	0.00956018	56
-0.293001	0.0212402	0.00868894	0.00648857	49
-0.0947295	0.0165792	0.0157045	0.0102261	50
-0.538046	0.029159	0.00178831	0.0101527	58
-0.321588	0.0208238	-0.462675	0.0265268	60
0.540777	0.0303347	0.41996	0.027666	58
-0.675347	0.0372235	-0.374266	0.0245584	59
0.25436	0.0177023	-0.0764787	0.0141235	62
-9.9761e-05	0.00596369	-0.196393	0.0179135	65
-0.0713843	0.0123894	-0.065271	0.0133419	62
0.185057	0.0178907	-0.0218772	0.010736	58
1.926	0.0863562	0.521429	0.0324121	64
-0.0340216	0.0105415	-0.0488134	0.0110568	66
-0.0161619	0.00798393	0.0569501	0.00989753	66
0.220769	0.0171598	-0.630318	0.037058	67
-0.0620024	0.0119077	-0.853443	0.0425747	66
0.697737	0.0391054	0.0224207	0.0070911	60
-0.727427	0.0420354	-0.0525191	0.0128076	60
-0.113063	0.0138636	-1.6935	0.0774297	62
0.615556	0.0350984	0.131815	0.0165854	60
0.30251	0.022051	-0.842672	0.045082	60
-0.00514986	0.00737613	0.366614	0.0270608	60
1.24128	0.0606154	1.09208	0.0515565	66
0.0168875	0.00728972	-0.0506297	0.01407	64
-0.07339	0.0127092	-0.739094	0.0418742	64
-0.0287945	0.00862437	-0.871174	0.0449962	64
0.0138153	0.00938637	-0.981723	0.0503861	63
-0.864844	0.0444819	-1.37015	0.0641356	62
-0.814098	0.0428909	0.00950505	0.00708899	65
0.00383586	0.00978518	-0.0283956	0.00954702	67
0.306265	0.0218377	-0.03601	0.0116153	68
0.697657	0.038235	0.171798	0.0159658	68
0.493875	0.0282384	0.90535	0.0468074	64
0.091323	0.0112465	0.030576	0.00990699	61
-0.465844	0.0266071	-0.205006	0.0193246	62
0.492059	0.0275315	-0.0958975	0.0164967	65
-0.790578	0.0435829	0.164961	0.0157055	66
-1.84708	0.0847651	-1.4359	0.0671725	68
0.00691239	0.00627059	0.103315	0.0182279	60
0.0318893	0.00975473	0.0205165	0.00814454	63
0.954465	0.0523348	-0.271543	0.0222328	66
0.0911513	0.0148303	-0.686651	0.0430591	62
-0.559246	0.0297474	-0.209236	0.0189792	61
0.252025	0.0185809	0.0207388	0.0103083	60
0.699819	0.0375747	0.0800552	0.0163081	59
0.323227	0.0242851	0.016846	0.00795955	61
-0.441254	0.0270321	-0.781426	0.0422812	62
0.122139	0.0125926	-2.99074	0.130592	64
-0.274269	0.0204751	-0.285569	0.0213046	60
-0.617782	0.0361047	-0.00791297	0.00628826	67
-0.760904	0.0387455	0.297792	0.0221171	58
-0.018949	0.0071054	-0.28395	0.021207	64
0.470468	0.0270258	0.763275	0.0405655	61
0.0173086	0.00780958	0.0300898	0.0113442	60
-0.00807672	0.0066308	0.540472	0.0326635	63
0.0125927	0.00824358	-0.00972744	0.00793219	62
-0.0500136	0.0110318	-0.745146	0.0390787	67
0.517919	0.0293438	0.176694	0.0174981	66
-1.51873	0.0711879	-0.0433051	0.0128807	67
0.000396974	0.00745491	-0.256351	0.0175902	65
-0.00144496	0.00600281	0.114304	0.0144204	61
1.23867	0.0622392	0.315484	0.0251025	59
0.821987	0.044232	0.215662	0.0191353	61
-0.511533	0.0308284	-0.955723	0.0504582	59
0.149545	0.0151037	0.328371	0.0219927	67
-0.769863	0.0396849	-0.0288332	0.0121325	66
0.00431727	0.00591654	-0.308741	0.0238354	63
0.57399	0.0324068	-0.179279	0.0167222	63
0.0889299	0.0148087	-0.0255361	0.00945209	63
-0.453331	0.0269745	-0.878746	0.0453168	58
-1.47854	0.0745658	-1.46068	0.0737304	68
-0.347676	0.0231526	-0.302565	0.0238875	59
1.19364	0.057291	0.0140691	0.00864139	63
1.15255	0.0534408	1.17101	0.0555451	65
-0.881236	0.0469799	-0.294705	0.0197343	64
0.430021	0.0235913	0.743673	0.0392973	59
0.444031	0.027791	-0.239282	0.0192923	63
-0.00804252	0.00557361	0.446981	0.0268009	66
0.0967566	0.0117835	-0.0209425	0.0093624	60
-0.622506	0.0351522	-0.432309	0.0246949	66
-2.02067	0.0950551	0.441152	0.029294	65
-0.285069	0.0200693	-0.102753	0.0144228	64
0.0822945	0.0163713	-0.911138	0.0452056	65
0.0274476	0.00940485	-0.689242	0.0375288	66
0.0260239	0.00839408	0.0379721	0.00954822	59
0.254477	0.0169448	-1.81641	0.0821718	68
0.258853	0.0190232	0.192939	0.0158317	64
-0.00726414	0.00696256	0.003745	0.00571922	64
-3.84664	0.250874	-0.045183	0.0150851	60
0.36806	0.0240416	0.440371	0.0275817	67
-0.723702	0.036769	-0.00814596	0.00673436	63
-0.086144	0.0154221	0.00341886	0.00541008	61
0.00815511	0.0106436	-1.12391	0.0536885	67
1.87582	0.0833092	0.00743807	0.00979373	68
-1.13229	0.0540303	-1.68082	0.0801342	63
0.162455	0.0149181	0.00599185	0.00676675	68
-2.49065	0.119133	-0.0242703	0.0133061	68
-1.58963	0.0906582	-0.856814	0.0457383	70
-0.0708929	0.0115304	-1.01021	0.0505571	72
0.0154849	0.00641193	-2.09907	0.0956873	72
-0.364445	0.0243161	-1.30544	0.0665614	71
-0.642924	0.033171	0.0542651	0.0102974	68
-1.68046	0.0802124	-2.15259	0.0965761	77
-1.89774	0.0904052	-1.77519	0.089807	73
-1.56701	0.0732004	-2.19183	0.099986	76
0.0332605	0.0114448	1.31875	0.0629495	69
-2.50765	0.116094	-1.09614	0.0534212	77
-0.454912	0.027275	-1.17066	0.056367	69
1.0827	0.052674	-1.00201	0.0526557	68
-0.546725	0.0343208	-0.914968	0.0465943	76
0.0045536	0.00759524	-0.171952	0.018176	72
-1.14972	0.054677	-0.546513	0.0318997	75
-1.46502	0.0685268	0.00307844	0.00776667	77
-0.88366	0.0511679	-1.2147	0.0611229	71
0.700781	0.0387661	1.08282	0.0503487	69
2.08633	0.0969203	-0.234005	0.0200048	72
-0.138134	0.0163747	-0.223926	0.0180506	69
-1.64724	0.0799069	-0.0183971	0.00843905	70
0.23263	0.0248202	-0.440463	0.0305578	75
-1.45369	0.0708924	-0.677639	0.0338715	76
0.381674	0.0238803	-0.158701	0.0211661	73
-0.048087	0.0125082	0.131231	0.0193928	70
0.922624	0.0452048	0.194984	0.0145522	76
-0.33723	0.0245015	0.177791	0.0203564	71
-1.44861	0.0893789	-0.00374333	0.00884668	72
0.443679	0.041562	0.499192	0.0318657	69
0.499048	0.0277481	0.0185272	0.00750525	70
-0.0015376	0.00921354	-0.783751	0.0437737	77
-0.457772	0.0275343	-1.26353	0.0634706	71
-0.489015	0.031554	-0.408416	0.0263752	78
-0.992522	0.0492949	-0.707585	0.0408603	70
0.0884047	0.0129521	0.596826	0.0357604	74
-1.571	0.0742106	-1.49249	0.073219	73
0.00477428	0.00780394	0.796318	0.0427338	69
-0.871449	0.0440354	-0.639784	0.0340711	70
0.525961	0.0282362	-0.303976	0.0305385	71
-0.0337307	0.00959658	0.960449	0.0483472	71
-0.889035	0.0527719	-0.237637	0.027237	73
-0.559683	0.0333897	-1.37415	0.0684145	71
-1.55346	0.0730175	-0.690542	0.0417192	68
0.0567099	0.0115912	-0.295154	0.0232533	75
-0.284634	0.0225227	-1.55835	0.0756696	73
0.287519	0.0204926	-0.205099	0.0180747	72
0.685604	0.0364355	0.239754	0.0211669	76
0.327406	0.0223925	1.38165	0.0639061	68
-1.22022	0.0579895	-0.728082	0.0370807	69
-1.50338	0.0768601	-0.505399	0.0319587	76
-0.55715	0.0319681	-0.32205	0.0249597	77
-0.0107469	0.0148423	0.142444	0.0215857	75
-1.25021	0.0648961	-0.0146531	0.00842009	74
-0.33898	0.021265	-0.554383	0.0323547	78
-0.714907	0.0419423	-0.415158	0.027182	76
-1.52252	0.0758841	-0.666475	0.0370941	68
0.0462303	0.011251	-1.09912	0.0576008	76
-0.0139408	0.00724035	-0.0874196	0.0117591	69
-1.80973	0.0842863	-0.428971	0.0272001	78
-0.289799	0.0296976	-0.996725	0.0477674	77
-0.0634732	0.0123458	-0.989037	0.0476055	75
-1.35489	0.0647803	-1.46162	0.0680869	75
1.55186	0.0719529	1.33492	0.0642937	69
0.145	0.017575	0.261508	0.0190599	74
0.735788	0.0395942	-0.829463	0.0440312	70
-0.652711	0.0397373	-0.483078	0.031337	71
0.281398	0.020797	-0.828305	0.0427384	75
-0.194775	0.0163709	-0.000656121	0.00729481	78
-0.41311	0.0285971	-0.163041	0.016207	73
-1.1583	0.0569594	-1.34283	0.0634713	73
-0.342947	0.0284594	-0.566297	0.0302725	74
-0.557397	0.0326077	-0.168518	0.027094	72
-1.20295	0.0606715	-1.09905	0.0540418	78
-0.563665	0.0313976	-1.36871	0.0645486	74
-0.0616092	0.0115081	-0.505136	0.027929	76
-0.080176	0.0184049	-0.00615778	0.00789941	71
-0.278657	0.0211741	-0.849955	0.0443955	71
-2.17198	0.101785	0.00332953	0.0050324	77
0.00909869	0.00612923	-0.193126	0.0181662	69
-0.848361	0.0519476	-0.912534	0.0467212	71
-2.07844	0.108166	-1.33288	0.0674524	70
-0.710098	0.0398332	-0.501634	0.0317029	78
-1.604	0.0825315	-1.44118	0.0686189	71
-1.06933	0.0540513	-0.625814	0.0332147	76
-1.78373	0.085654	-0.802354	0.0419542	70
-0.357243	0.0257503	-0.887253	0.0478012	76
-0.986362	0.050003	-1.35167	0.0629387	75
0.326161	0.0214608	0.34551	0.0229492	69
-0.708493	0.0404582	-0.779359	0.0422599	72
-0.820182	0.0414066	-0.478559	0.0298952	72
-1.56082	0.0755024	-1.07482	0.0552383	79
-0.00964359	0.00925522	-0.478342	0.0282986	73
-1.4168	0.0700794	-2.11784	0.0960309	83
-2.47317	0.132024	-3.20038	0.155422	85
-1.30553	0.071686	-1.91419	0.0906591	85
-2.24201	0.102599	-3.65636	0.161249	83
-2.11607	0.0958482	-1.1363	0.0580104	79
-2.30805	0.108636	-1.24855	0.0608759	81
-1.85612	0.0859334	-0.554722	0.0325891	81
-2.86408	0.133685	-0.763936	0.0434399	83
-2.19669	0.10596	-4.10903	0.194675	82
-2.64197	0.122208	-1.14184	0.0598527	80
-1.28747	0.067783	-0.827199	0.0415503	85
-0.421922	0.0509295	-1.53388	0.0724379	82
-0.55245	0.0319333	-0.309419	0.0226254	79
0.241512	0.0515118	0.0123636	0.00794339	80
-1.86724	0.0858611	-0.154876	0.0158957	83
-0.572892	0.0325745	-1.58203	0.0733191	83
0.184362	0.0224339	1.63002	0.0740552	82
-1.52154	0.0741721	-0.595913	0.033361	79
-0.754509	0.043277	-1.18115	0.0573471	79
-2.70704	0.125468	-2.1069	0.0959686	80
-0.989477	0.0718772	-0.00858828	0.00979003	88
-1.4194	0.0709241	-0.450732	0.026178	80
-0.667928	0.0367114	-0.465592	0.0281706	80
-0.792786	0.0491272	-2.35565	0.111448	85
-0.380078	0.0364126	-1.27703	0.0645239	85
-0.89378	0.0494836	-0.217719	0.017796	87
-1.92668	0.0913707	-2.53344	0.11462	82
-0.0183472	0.00972174	-0.038518	0.0104126	80
-0.541004	0.0289834	-0.687227	0.0366087	79
-0.509526	0.0337682	-0.690287	0.0412369	78
0.0406381	0.0191037	0.28781	0.0200477	78
-0.714266	0.0435466	0.0287409	0.0101792	80
-3.0416	0.14145	-2.65556	0.117922	84
-1.74877	0.0808551	-0.422138	0.0258744	80
-0.365688	0.0248055	-0.719469	0.0375039	83
-0.913725	0.0484594	-3.02209	0.134228	86
-1.18795	0.0579389	-1.10703	0.0538617	82
-0.665547	0.0395103	0.195484	0.0177999	80
0.149204	0.0201124	-0.26271	0.0204755	79
-0.00498521	0.00657765	0.426007	0.0276826	81
-1.20329	0.0651748	0.06112	0.013666	81
-0.758134	0.0398807	-0.568229	0.0315449	79
-0.0396517	0.0104986	-1.00381	0.0497867	81
0.209465	0.0195137	-1.11804	0.0549234	79
-0.981002	0.0630184	0.53264	0.0312352	79
0.0510341	0.0125872	-0.128154	0.0143997	79
0.136844	0.0727206	-2.04334	0.102195	87
-0.0381346	0.0161323	-0.894353	0.0467029	80
-0.600806	0.0357249	-0.0390024	0.010783	79
-0.5732	0.0313982	0.126618	0.0162936	86
-0.660537	0.0379239	-0.527459	0.0322534	80
-1.09438	0.0604597	-0.98172	0.051351	84
0.390121	0.0272104	-0.000603858	0.0075555	82
0.00696197	0.006549	-0.42122	0.0251848	87
-1.48311	0.0762968	-1.62532	0.0759852	79
-0.213821	0.0188974	-1.01835	0.0484873	81
-1.31288	0.0648549	-0.429384	0.0298066	80
-0.000732924	0.00666488	-0.989007	0.0486886	80
0.0690258	0.0399844	0.00438065	0.0106788	81
-1.31125	0.0697057	-1.07114	0.0584547	78
-0.547335	0.0353657	-1.60197	0.0793281	80
0.0224138	0.00960376	-1.26939	0.0618847	86
-0.722997	0.0480038	-0.0115801	0.0112054	79
0.00282914	0.00898855	0.0548886	0.0122983	79
-0.848553	0.0467703	-1.25166	0.0592094	79
-0.0144475	0.0106727	-0.126129	0.0135043	80
-1.07497	0.0550915	0.0423267	0.0149423	86

## Sheet: fig2b
m1_full	m2_full	m1_cv	m2_cv
0.6366	0.0384	0.5991	0.1532
0.6486	0.0594	0.6129	0.0828
0.6652	0.0718	0.6152	0.1141
0.6498	0.0608	0.629	0.0981
0.6592	0.0296	0.6008	0.0354
0.63	0.0154	0.5946	0.0903
0.6263	0.11	0.626	0.0871
0.6153	0.0432	0.61	0.1321
0.648	0.0582	0.627	0.0526
0.6405	0.0351	0.6281	0.1074
0.6378	0.0234	0.6463	0.0737
0.6823	0.0898	0.6089	0.1252
0.5747	0.1375	0.6296	0.1487
0.6197	0.1695	0.6154	0.1029
0.6312	0.082	0.6244	0.0731
0.6363	0.0426	0.6495	0.0838
0.6487	0.108	0.6366	0.0264
0.6279	0.0534	0.6507	0.037
0.6439	0.0476	0.6584	0.147
0.6431	0.0579	0.5864	0.0897
0.6324	0.0849	0.6503	0.0835
0.6467	0.0809	0.6709	0.1021
0.6246	0.0122	0.6598	0.0409
0.6327	0.046	0.6425	0.0751
0.6635	0.0329	0.6384	0.0808
0.6416	0.0496	0.6395	0.1261
0.6506	0.0959	0.6077	0.0251
0.6125	0.1022	0.6251	0.0719
0.609	0.07	0.608	0.0812
0.6317	0.0246	0.6083	0.0679
0.5789	0.0543	0.6355	0.1213
0.6213	0.0159	0.6592	0.026
0.6553	0.0333	0.6309	0.124
0.6677	0.0445	0.6344	0.1377
0.6601	0.0721	0.623	0.0845
0.6568	0.0665	0.6662	0.0719
0.6671	0.0401	0.654	0.1022
0.6878	0.0381	0.6121	0.0313
0.686	0.042	0.6219	0.1375
0.6553	0.0554	0.6366	0.0599
0.6345	0.0893	0.6302	0.1355
0.6452	0.0559	0.6077	0.087
0.6381	0.1093	0.6465	0.1058
0.6453	0.0443	0.5989	0.1181
0.6627	0.1771	0.6005	0.049
0.6044	0.0302	0.6362	0.1076
0.6467	0.0922	0.6213	0.166
0.6141	0.0482	0.653	0.0635
0.6527	0.008	0.6006	0.0556
0.5839	0.0783	0.6111	0.0564
0.6494	0.0057	0.6505	0.1126
0.6133	0.0842	0.6264	0.1028
0.6388	0.0254	0.5957	0.1391
0.6697	0.0637	0.6018	0.0457
0.6751	0.0361	0.6486	0.107
0.6481	0.0526	0.6349	0.1004
0.6735	0.0405	0.6092	0.0607
0.6297	0.1025	0.6246	0.1286
0.6251	0.1211	0.6285	0.0872
0.6464	0.1048	0.6269	0.0548
0.6247	0.0641	0.6319	0.0837
0.6104	0.0535	0.6691	0.1447
0.6151	0.0329	0.6492	0.1129
0.6148	0.0307	0.6197	0.0368
0.6509	0.0953	0.6191	0.077
0.6142	0.0639	0.6617	0.0852
0.6067	0.0416	0.6409	0.0807
0.647	0.1365	0.6326	0.1055
0.6461	0.0281	0.6236	0.0489
0.5804	0.0726	0.6739	0.1587
0.622	0.0628	0.6193	0.1134
0.6446	0.0195	0.6141	0.0398
0.6744	0.0815	0.6074	0.0674
0.6234	0.0903	0.6032	0.0542
0.6199	0.0748	0.6262	0.0935
0.6671	0.0722	0.6459	0.0912
0.6306	0.0382	0.643	0.1294
0.6435	0.0882	0.6015	0.1415
0.6115	0.0187	0.6204	0.1537
0.6793	0.1014	0.6495	0.1788
0.6028	0.0421	0.6185	0.0599
0.6964	0.047	0.613	0.1429
0.6558	0.0554	0.6243	0.0604
0.6053	0.039	0.6209	0.0989
0.6293	0.0344	0.6253	0.0687
0.6032	0.0536	0.652	0.0446
0.6553	0.1005	0.6151	0.1674
0.639	0.0517	0.6343	0.0389
0.6819	0.0571	0.6246	0.0878
0.6343	0.0529	0.6197	0.1055
0.6249	0.0576	0.6183	0.1596
0.6493	0.0785	0.6039	0.1263
0.6692	0.043	0.6217	0.1278
0.648	0.0492	0.6112	0.104
0.6389	0.0553	0.6409	0.0813
0.6303	0.0549	0.6371	0.0611
0.6604	0.0549	0.6313	0.0939
0.6065	0.0107	0.6402	0.1388
0.6224	0.0888	0.6419	0.0983
0.6321	0.0596	0.6154	0.0536
0.6276	0.0194	0.6275	0.1143
0.6418	0.0632	0.6335	0.0876
0.5839	0.0851	0.6321	0.0711
0.6654	0.0463	0.6409	0.1097
0.6015	0.0711	0.6431	0.1045
0.6495	0.0051	0.6553	0.1368
0.6532	0.0388	0.624	0.1334
0.6546	0.1009	0.6512	0.1137
0.6463	0.0244	0.6327	0.058
0.6111	0.0172	0.6309	0.0704
0.616	0.0343	0.6309	0.098
0.6207	0.0811	0.6478	0.093
0.637	0.0346	0.6046	0.1494
0.6527	0.0428	0.6207	0.1299
0.6038	0.0699	0.6375	0.1467
0.6183	0.0606	0.6289	0.1036
0.6371	0.1074	0.6381	0.0664
0.6583	0.144	0.6429	0.0951
0.6395	0.0828	0.6058	0.1189
0.6153	0.0253	0.6336	0.114
0.639	0.0269	0.656	0.1347
0.6381	0.1065	0.6185	0.0886
0.5938	0.101	0.5905	0.0103
0.6379	0.024	0.6277	0.0964
0.6282	0.1458	0.6381	0.1131
0.6376	0.0659	0.641	0.0618
0.634	0.0675	0.6321	0.1426
0.6537	0.0378	0.6545	0.1434
0.6662	0.0562	0.6721	0.1297
0.6707	0.0538	0.6409	0.13
0.6272	0.0887	0.6571	0.0905
0.6258	0.0531	0.6306	0.108
0.6545	0.0743	0.6074	0.0193
0.6509	0.0868	0.6358	0.0373
0.6762	0.0662	0.5789	0.0529
0.6583	0.0318	0.6526	0.0413
0.5722	0.0632	0.6318	0.138
0.6416	0.0181	0.5985	0.114
0.6142	0.0707	0.6552	0.1554
0.5684	0.0326	0.6115	0.0507
0.6628	0.0677	0.6445	0.0939
0.6515	0.0483	0.6377	0.0771
0.6162	0.0699	0.6229	0.1414
0.6007	0.1116	0.6071	0.0242
0.6128	0.0807	0.6499	0.1093
0.6167	0.0261	0.6605	0.0793
0.6138	0.0704	0.6296	0.1244
0.6897	0.0707	0.6486	0.1247
0.6164	0.0598	0.6375	0.0501
0.6274	0.0589	0.6353	0.1056
0.637	0.0807	0.6339	0.0673
0.704	0.1207	0.6069	0.0856
0.6018	0.0651	0.6702	0.1163
0.6462	0.0828	0.6101	0.1654
0.638	0.0284	0.6685	0.0698
0.6056	0.0692	0.6254	0.1323
0.6585	0.0449	0.6508	0.1336
0.6802	0.0754	0.6277	0.0936
0.6331	0.0627	0.661	0.0701
0.6548	0.0649	0.6312	0.1184
0.6346	0.04	0.6112	0.1065
0.6382	0.0443	0.6257	0.084
0.6367	0.1124	0.6051	0.0888
0.6059	0.0631	0.5933	0.1901
0.6358	0.0992	0.641	0.1676
0.6656	0.0923	0.6406	0.0688
0.6592	0.0678	0.5875	0.0825
0.632	0.0479	0.6438	0.0694
0.6139	0.0678	0.653	0.1171
0.6382	0.113	0.6465	0.0545
0.6763	0.0574	0.6244	0.2088
0.6763	0.0573	0.6674	0.1123
0.6373	0.048	0.5977	0.0738
0.6428	0.0238	0.5978	0.1835
0.6416	0.0666	0.6547	0.0989
0.6913	0.0686	0.6319	0.09
0.6599	0.0399	0.6593	0.084
0.6529	0.0369	0.6466	0.1006
0.6165	0.0577	0.6517	0.1118
0.623	0.0409	0.6299	0.1191
0.6257	0.0904	0.6506	0.1131
0.6718	0.0896	0.665	0.0544
0.6392	0.0563	0.64	0.049
0.6465	0.019	0.6395	0.1638
0.6405	0.0388	0.6306	0.0986
0.6244	0.0957	0.6394	0.1463
0.6115	0.0274	0.6523	0.0702
0.675	0.1238	0.6046	0.0765
0.5994	0.0518	0.6138	0.0068
0.6721	0.0487	0.5959	0.0455
0.6477	0.0789	0.6083	0.131
0.6832	0.0487	0.6416	0.1031
0.6787	0.0308	0.6074	0.0761
0.6793	0.1023	0.5991	0.0881
0.6686	0.1249	0.6335	0.0717
0.6401	0.0416	0.6313	0.1486
0.6492	0.0142	0.6223	0.0511
0.6783	0.0437	0.6311	0.1023
0.6668	0.0017	0.6416	0.0805
0.6705	0.1195	0.6617	0.1027
0.6541	0.009	0.6728	0.0646
0.6376	0.0158	0.6087	0.0759
0.6433	0.0612	0.6198	0.1057
0.6563	0.0283	0.6276	0.0856
0.6347	0.0391	0.6271	0.0351
0.6376	0.0365	0.6097	0.0366
0.6432	0.0471	0.5997	0.0921
0.6325	0.0057	0.6057	0.055
0.6182	0.0771	0.6344	0.0799
0.6452	0.0867	0.6387	0.0603
0.5959	0.0407	0.6523	0.1016
0.6278	0.0649	0.6212	0.1339
0.6628	0.0146	0.6576	0.1274
0.6404	0.0116	0.6198	0.0862
0.6131	0.033	0.6079	0.0944
0.6763	0.1118	0.6647	0.1163
0.5975	0.0695	0.6357	0.128
0.6071	0.0115	0.6304	0.077
0.6686	0.053	0.5976	0.1008
0.6553	0.1089	0.6314	0.0991
0.6262	0.0427	0.6268	0.1568
0.6628	0.1341	0.6686	0.0265
0.6137	0.0928	0.6102	0.0864
0.5809	0.0547	0.6184	0.0772
0.6661	0.083	0.6097	0.0634
0.6209	0.1109	0.6279	0.0791
0.6343	0.1183	0.655	0.1251
0.5905	0.0713	0.6133	0.0533
0.6759	0.0382	0.5734	0.0779
0.6108	0.1682	0.6217	0.172
0.6519	0.0971	0.6083	0.0865
0.6446	0.0433	0.6308	0.1403
0.6548	0.0801	0.6162	0.0774
0.6537	0.0771	0.5975	0.0495
0.6902	0.0655	0.6593	0.1034
0.6109	0.0318	0.6358	0.0452
0.6531	0.0323	0.5876	0.1071
0.6386	0.0787	0.6308	0.1119
0.6643	0.1001	0.6403	0.1605
0.6593	0.0809	0.5708	0.072
0.6197	0.0515	0.6326	0.1796
0.6772	0.0117	0.66	0.0975
0.6242	0.024	0.6086	0.1686
0.642	0.0115	0.6713	0.0944
0.6253	0.0364	0.6214	0.0972
0.6497	0.0636	0.6223	0.0738
0.6231	0.0576	0.6165	0.0927
0.6341	0.0768	0.62	0.0351
0.6231	0.0308	0.6549	0.0509
0.656	0.1137	0.6309	0.1291
0.6465	0.0434	0.6435	0.0959
0.6664	0.0153	0.6359	0.0904
0.6322	0.0639	0.6617	0.1565
0.6405	0.0386	0.6691	0.0405
0.6053	0.0079	0.6741	0.0949
0.6513	0.1435	0.631	0.1659
0.639	0.1855	0.6234	0.1402
0.6598	0.1517	0.6089	0.0704
0.6171	0.0422	0.64	0.1363
0.6135	0.1186	0.5899	0.1106
0.6209	0.0628	0.6288	0.1161
0.6588	0.0103	0.6162	0.1084
0.6605	0.0494	0.64	0.0879
0.6815	0.0809	0.603	0.0927
0.6283	0.0866	0.6348	0.1237
0.6271	0.0178	0.6202	0.1221
0.596	0.0394	0.6118	0.1193
0.6238	0.0996	0.6258	0.089
0.6658	0.0356	0.6135	0.0963
0.6722	0.0423	0.6263	0.0861
0.6135	0.0481	0.6684	0.1345
0.6301	0.0291	0.6603	0.0265
0.6154	0.0312	0.6228	0.1261
0.6376	0.0743	0.6435	0.0463
0.679	0.0774	0.6261	0.0822
0.6513	0.126	0.6143	0.0745
0.5896	0.0908	0.6134	0.1214
0.6663	0.1124	0.5498	0.1918
0.616	0.0362	0.591	0.1804
0.6611	0.0873	0.6234	0.0396
0.6086	0.1006	0.6056	0.0363
0.6723	0.0686	0.6016	0.0919
0.6299	0.0288	0.5906	0.0636
0.6471	0.1256	0.6266	0.0827
0.6467	0.0386	0.6149	0.082
0.6363	0.0838	0.6529	0.0781
0.6009	0.0864	0.6551	0.1049
0.6703	0.0695	0.6257	0.1218
0.6546	0.0435	0.612	0.1031
0.6391	0.0374	0.6021	0.105
0.6195	0.0609	0.6189	0.0988
0.5934	0.0615	0.6214	0.0268
0.6139	0.1042	0.6357	0.1012
0.6662	0.1083	0.6432	0.1336
0.6235	0.1181	0.6221	0.1058
0.6426	0.0417	0.6514	0.0331
0.6503	0.0363	0.6608	0.0837
0.6168	0.0329	0.6111	0.1034
0.6241	0.0345	0.5959	0.0331
0.6298	0.0376	0.6251	0.0769
0.6234	0.0524	0.6237	0.1007
0.5893	0.0936	0.6303	0.111
0.6074	0.0769	0.6042	0.0784
0.6545	0.036	0.6202	0.0795
0.6356	0.0843	0.6314	0.0793
0.6723	0.0724	0.6306	0.0851
0.6426	0.0646	0.6208	0.0907
0.6136	0.1052	0.6412	0.0762
0.6009	0.0852	0.6669	0.0293
0.631	0.0482	0.632	0.1405
0.6207	0.0239	0.6337	0.0518
0.6728	0.0429	0.6499	0.1127
0.6476	0.1074	0.6628	0.1143
0.6168	0.0634	0.6365	0.1771
0.6563	0.0181	0.6495	0.103
0.6569	0.0909	0.6267	0.067
0.6227	0.0184	0.598	0.1269
0.6259	0.0115	0.6075	0.0653
0.645	0.1	0.6252	0.0381
0.6261	0.0406	0.6559	0.0741
0.6343	0.0462	0.6405	0.0692
0.6124	0.093	0.6143	0.0485
0.6252	0.0708	0.6425	0.103
0.6377	0.0797	0.5995	0.058
0.6217	0.0749	0.6298	0.0586
0.6192	0.0274	0.6436	0.055
0.6539	0.0609	0.6256	0.0999
0.659	0.0875	0.6661	0.1383
0.6261	0.024	0.6197	0.0738
0.5982	0.1152	0.6128	0.1102
0.6495	0.0231	0.6254	0.1471
0.6743	0.0693	0.5829	0.1051
0.6015	0.0258	0.6176	0.1012
0.6347	0.046	0.6046	0.047
0.6412	0.0477	0.6226	0.073
0.6358	0.0336	0.6398	0.1144
0.6511	0.0367	0.6249	0.1083
0.6593	0.0756	0.6304	0.0697
0.6495	0.0684	0.6271	0.1539
0.6627	0.0345	0.6414	0.0569
0.6389	0.0176	0.5957	0.076
0.669	0.1167	0.6417	0.0771
0.6439	0.1377	0.6136	0.1935
0.6365	0.1351	0.6639	0.0996
0.629	0.0315	0.6007	0.076
0.6393	0.0342	0.5871	0.0486
0.6485	0.04	0.616	0.1078
0.5965	0.0613	0.6218	0.1715
0.6491	0.1003	0.5873	0.1152
0.6386	0.0349	0.6247	0.0528
0.6524	0.1272	0.5982	0.0786
0.626	0.023	0.5959	0.0861
0.6451	0.0827	0.6433	0.0314
0.6256	0.0121	0.6186	0.1159
0.6421	0.084	0.6722	0.0251
0.6243	0.0709	0.6691	0.0786
0.6332	0.0207	0.6247	0.1002
0.6295	0.0441	0.6316	0.1453
0.629	0.0772	0.6401	0.1649
0.6276	0.124	0.6246	0.0565
0.6375	0.0209	0.6496	0.0269
0.6323	0.0447	0.6317	0.1477
0.6335	0.0861	0.6297	0.1066
0.5785	0.073	0.6181	0.1392
0.6172	0.0205	0.6754	0.1871
0.6607	0.0544	0.5923	0.1076
0.6409	0.0919	0.5988	0.168
0.6684	0.0435	0.5937	0.0715
0.5869	0.0458	0.6683	0.1166
0.6205	0.0554	0.6535	0.0738
0.6116	0.0785	0.6435	0.1127
0.6435	0.0263	0.6043	0.0632
0.6441	0.0383	0.6085	0.0545
0.6665	0.0511	0.628	0.055
0.6235	0.0275	0.6552	0.1715
0.6768	0.0772	0.6294	0.1148
0.6448	0.0263	0.631	0.0971
0.5942	0.1098	0.6279	0.0907
0.6355	0.03	0.6168	0.0464
0.6103	0.0347	0.6141	0.1172
0.6326	0.09	0.6447	0.0259
0.6789	0.0275	0.6175	0.1342
0.6332	0.0603	0.6213	0.1089
0.6117	0.0675	0.6256	0.0748
0.6261	0.1611	0.6268	0.147
0.5908	0.0449	0.6086	0.0966
0.6431	0.0663	0.6427	0.1158
0.6317	0.0407	0.6221	0.0823
0.6354	0.0832	0.6519	0.0441
0.6681	0.1144	0.616	0.1411
0.6614	0.0535	0.6457	0.0359
0.6583	0.1694	0.6724	0.0338
0.6465	0.1057	0.6275	0.0855
0.6346	0.0412	0.6178	0.1443
0.6586	0.0585	0.6031	0.0213
0.5976	0.0644	0.6468	0.0938
0.6298	0.015	0.6053	0.1107
0.5923	0.0799	0.6029	0.1137
0.623	0.0184	0.6125	0.0781
0.6644	0.1082	0.6012	0.0035
0.6313	0.041	0.62	0.1528
0.6437	0.0197	0.6249	0.0683
0.6744	0.0573	0.6179	0.0896
0.6445	0.0557	0.621	0.0746
0.5903	0.0581	0.6597	0.0697
0.6305	0.0488	0.5713	0.0832
0.646	0.0414	0.6125	0.102
0.658	0.0308	0.6081	0.0959
0.645	0.034	0.6418	0.1444
0.61	0.0421	0.6159	0.0488
0.6566	0.0605	0.6555	0.0125
0.6324	0.1134	0.6485	0.1951
0.6445	0.1046	0.5995	0.0261
0.652	0.1001	0.6209	0.0755
0.6222	0.0298	0.5885	0.1049
0.6356	0.065	0.6832	0.0809
0.6342	0.0236	0.6359	0.0052
0.6479	0.0277	0.6123	0.089
0.6798	0.0825	0.6212	0.1188
0.6367	0.0821	0.6075	0.0966
0.6206	0.1329	0.6276	0.037
0.6392	0.0916	0.6197	0.0689
0.6233	0.0387	0.6257	0.1489
0.6	0.0955	0.5902	0.0881
0.6674	0.0415	0.6463	0.0872
0.6276	0.0709	0.6097	0.1082
0.6282	0.0826	0.6108	0.0671
0.6486	0.0231	0.6265	0.0891
0.6412	0.0333	0.5975	0.1598
0.6389	0.0955	0.647	0.1465
0.6531	0.0878	0.6553	0.064
0.6449	0.0497	0.6406	0.1098
0.6331	0.0699	0.6174	0.1016
0.6787	0.0774	0.6258	0.0832
0.6495	0.0511	0.6491	0.0592
0.6662	0.1785	0.574	0.1126
0.6385	0.1271	0.5869	0.0852
0.6334	0.0383	0.6066	0.0877
0.6407	0.0434	0.6435	0.1105
0.6485	0.1031	0.6489	0.1228
0.6255	0.0868	0.6132	0.1056
0.6411	0.0715	0.6384	0.1082
0.6348	0.0156	0.6055	0.093
0.6365	0.0219	0.6205	0.0541
0.6678	0.084	0.5821	0.0209
0.6248	0.0492	0.6457	0.1457
0.6487	0.0778	0.64	0.1049
0.6461	0.1372	0.6254	0.1062
0.6446	0.0234	0.6285	0.1156
0.6326	0.0939	0.6363	0.1184
0.6409	0.0768	0.6268	0.1284
0.6468	0.0583	0.6079	0.1317
0.6439	0.0777	0.645	0.0652
0.6309	0.0663	0.6563	0.0923
0.6523	0.0744	0.6397	0.1205
0.6125	0.0381	0.5881	0.1298
0.6266	0.144	0.6632	0.0819
0.6512	0.0574	0.6235	0.1028
0.6226	0.0524	0.6105	0.1153
0.6769	0.0365	0.6209	0.0938
0.6319	0.0825	0.6517	0.054
0.634	0.0358	0.6295	0.1305
0.634	0.0314	0.6192	0.0857
0.6535	0.0293	0.6121	0.1416
0.6224	0.02	0.6353	0.1109
0.6359	0.0437	0.6831	0.1872
0.6152	0.0586	0.6035	0.0407
0.6664	0.0492	0.6388	0.0424
0.6281	0.0661	0.6498	0.1318
0.6309	0.0629	0.6359	0.1008
0.652	0.0759	0.6506	0.1264
0.6453	0.0269	0.6606	0.079
0.6272	0.0336	0.633	0.1284
0.6301	0.0831	0.6126	0.0991
0.6386	0.0683	0.6403	0.1377
0.6419	0.0443	0.6364	0.044
0.6073	0.0272	0.5951	0.0356
0.6144	0.1407	0.6288	0.1292
0.6596	0.0285	0.6383	0.0613
0.6065	0.0365	0.6573	0.085
0.6585	0.064	0.6271	0.1036
0.6377	0.013	0.6216	0.0946
0.6636	0.0685	0.6438	0.0893
0.6047	0.1046	0.638	0.044
0.6812	0.052	0.6061	0.0793
0.6384	0.07	0.6533	0.0751
0.5879	0.0373	0.6465	0.0558
0.626	0.0438	0.6143	0.1143
0.6346	0.062	0.6244	0.005
0.6139	0.0315	0.622	0.0932
0.6272	0.0365	0.6427	0.1474
0.6145	0.0104	0.6019	0.0901
0.6306	0.0765	0.6234	0.1477
0.6034	0.0356	0.661	0.0706
0.6372	0.0674	0.5946	0.0891
0.6135	0.0642	0.6361	0.0483
0.5834	0.052	0.6266	0.0648
0.6336	0.0397	0.6279	0.0849
0.592	0.0688	0.6641	0.062
0.6499	0.0484	0.6316	0.0673
0.669	0.0666	0.6057	0.051
0.6829	0.0561	0.6191	0.1098
0.5951	0.0548	0.6062	0.0423
0.6146	0.0579	0.6592	0.0727
0.6381	0.0487	0.6747	0.1121
0.6579	0.0156	0.6199	0.064
0.6488	0.0559	0.6304	0.0963
0.6681	0.1202	0.6279	0.1053
0.6182	0.0992	0.654	0.0854
0.5972	0.0663	0.615	0.0934
0.6548	0.0964	0.6345	0.1144
0.6521	0.018	0.623	0.1472
0.6632	0.0653	0.6441	0.0841
0.6001	0.0708	0.609	0.0297
0.6187	0.1204	0.6789	0.0638
0.6455	0.0442	0.6	0.0692
0.6186	0.0355	0.5941	0.0437
0.6591	0.0382	0.6441	0.0867
0.6435	0.0519	0.6155	0.1067
0.6468	0.1035	0.6382	0.0777
0.6473	0.0628	0.6341	0.0343
0.6506	0.0356	0.6454	0.0995
0.6779	0.1159	0.5886	0.0816
0.636	0.0821	0.6158	0.0908
0.6473	0.0209	0.6003	0.095
0.6424	0.0576	0.6383	0.1335
0.6193	0.0513	0.5915	0.0869
0.6404	0.0429	0.6339	0.1329
0.6682	0.1432	0.6274	0.0623
0.6474	0.0206	0.6373	0.0651
0.6168	0.0834	0.6067	0.0739
0.636	0.0398	0.5933	0.0838
0.639	0.0367	0.6096	0.0299
0.6461	0.0941	0.635	0.1232
0.6501	0.0498	0.6615	0.0766
0.6033	0.0443	0.643	0.1813
0.6172	0.0126	0.6336	0.1012
0.6265	0.0674	0.6221	0.103
0.6092	0.0411	0.6356	0.1639
0.5972	0.0223	0.6507	0.0348
0.6317	0.1178	0.6184	0.0553
0.6413	0.0524	0.6345	0.0601
0.6268	0.1146	0.6126	0.2228
0.6402	0.0682	0.6225	0.104
0.669	0.0333	0.5919	0.0637
0.5977	0.0167	0.6521	0.1276
0.6463	0.0842	0.6307	0.141
0.6416	0.0166	0.6191	0.062
0.6621	0.0881	0.6189	0.074
0.6309	0.0557	0.6616	0.0993
0.6307	0.0779	0.6152	0.1267
0.6352	0.0887	0.6507	0.1375
0.6557	0.0628	0.6326	0.057
0.6407	0.0399	0.6193	0.17
0.659	0.0362	0.5893	0.1366
0.6476	0.0234	0.6514	0.1639
0.5966	0.1052	0.5967	0.124
0.6242	0.0153	0.6254	0.2171
0.6518	0.0404	0.6158	0.0586
0.6391	0.0551	0.6081	0.1039
0.5884	0.0744	0.585	0.0898
0.6659	0.0495	0.6256	0.0703
0.6242	0.1279	0.6224	0.0554
0.6497	0.0558	0.6791	0.1427
0.6407	0.1023	0.6412	0.0809
0.6495	0.0524	0.5985	0.0569
0.6212	0.0404	0.6361	0.1449
0.6411	0.0254	0.6191	0.1181
0.6088	0.0645	0.6487	0.1339
0.6388	0.1109	0.5696	0.0906
0.6089	0.0642	0.6101	0.1709
0.6277	0.0653	0.6447	0.1049
0.6004	0.0329	0.6355	0.1262
0.6242	0.083	0.6204	0.1584
0.6515	0.0816	0.6236	0.1152
0.621	0.136	0.6264	0.105
0.6003	0.0193	0.6394	0.0983
0.6562	0.0125	0.6049	0.0413
0.6556	0.0378	0.651	0.1186
0.6343	0.1222	0.6283	0.1519
0.6532	0.0872	0.6143	0.1941
0.6524	0.0319	0.6484	0.1203
0.6157	0.0733	0.6289	0.0984
0.6616	0.0602	0.6209	0.0585
0.5914	0.044	0.6293	0.0304
0.6427	0.1503	0.6155	0.1051
0.6075	0.0592	0.566	0.0698
0.6255	0.0797	0.6586	0.0321
0.5948	0.0486	0.6364	0.0537
0.5154	0.144	0.6242	0.1044
0.6284	0.0898	0.5727	0.1514
0.5986	0.0453	0.6311	0.0673
0.6577	0.0192	0.6757	0.0968
0.6336	0.0683	0.6269	0.0845
0.6244	0.02	0.6316	0.103
0.6795	0.0362	0.6685	0.0363
0.6605	0.0644	0.6136	0.0929
0.5851	0.0682	0.5953	0.101
0.6435	0.0341	0.6141	0.0691
0.6333	0.0412	0.5728	0.0919
0.6226	0.065	0.6347	0.0042
0.6689	0.065	0.5821	0.0619
0.6593	0.0924	0.6369	0.0228
0.6311	0.1032	0.6155	0.0184
0.6315	0.0674	0.6549	0.0649
0.6913	0.1308	0.6056	0.0756
0.6739	0.057	0.6548	0.1052
0.646	0.0851	0.6116	0.052
0.6443	0.0903	0.6142	0.1153
0.6113	0.0761	0.6194	0.1141
0.6441	0.0884	0.628	0.075
0.6373	0.0738	0.6185	0.0422
0.6411	0.091	0.5823	0.087
0.6348	0.063	0.6471	0.1031
0.6134	0.0179	0.6569	0.0448
0.5909	0.0111	0.656	0.0731
0.6705	0.0213	0.6425	0.1154
0.639	0.0226	0.6338	0.0367
0.6334	0.0381	0.6371	0.1263
0.6288	0.077	0.6214	0.1465
0.5861	0.0424	0.6485	0.1014
0.6144	0.0466	0.5583	0.0811
0.6606	0.0401	0.6656	0.1023
0.6342	0.0057	0.6418	0.063
0.6199	0.0314	0.6357	0.1139
0.6268	0.0086	0.624	0.0986
0.6	0.0765	0.6276	0.1603
0.574	0.0383	0.6034	0.0852
0.6333	0.027	0.6239	0.1267
0.6635	0.0811	0.5987	0.0786
0.6458	0.0851	0.6193	0.0961
0.6155	0.0763	0.6363	0.0541
0.6639	0.1044	0.6478	0.1225
0.6838	0.0417	0.6173	0.1728
0.6605	0.0374	0.6276	0.174
0.6411	0.0449	0.6005	0.2124
0.6224	0.0596	0.6326	0.117
0.663	0.0651	0.6618	0.1355
0.6199	0.0741	0.6341	0.0995
0.6778	0.0513	0.6155	0.0943
0.6502	0.0962	0.6439	0.1113
0.6346	0.0331	0.6482	0.0857
0.6356	0.0318	0.6381	0.1493
0.5996	0.0945	0.6601	0.1186
0.6687	0.0332	0.6525	0.0724
0.6358	0.1113	0.6435	0.0957
0.6706	0.0648	0.6275	0.0407
0.6493	0.0218	0.6224	0.0306
0.636	0.1	0.6474	0.0282
0.6681	0.0649	0.6222	0.1316
0.6602	0.0248	0.6175	0.0989
0.655	0.0321	0.6082	0.1295
0.6506	0.0859	0.6252	0.1059
0.6501	0.0195	0.633	0.1307
0.6423	0.0192	0.6546	0.0656
0.6564	0.0711	0.6342	0.1563
0.652	0.0689	0.6217	0.1468
0.6763	0.0559	0.6083	0.027
0.6484	0.0797	0.6568	0.0951
0.6138	0.0811	0.6417	0.1829
0.6178	0.0349	0.6023	0.0961
0.5931	0.0899	0.6074	0.111
0.5996	0.0364	0.6183	0.0752
0.631	0.0695	0.6229	0.027
0.641	0.038	0.643	0.0699
0.6671	0.0517	0.6309	0.0425
0.6171	0.0564	0.6499	0.0777
0.6625	0.0733	0.6325	0.1199
0.632	0.0704	0.6468	0.0263
0.6547	0.0535	0.6633	0.1092
0.6295	0.0539	0.6415	0.0598
0.6462	0.0394	0.6552	0.117
0.6306	0.0641	0.6156	0.1237
0.6388	0.0224	0.5895	0.0721
0.6497	0.0962	0.6193	0.1057
0.6251	0.0714	0.6434	0.1037
0.6272	0.0564	0.6597	0.0595
0.6372	0.0054	0.6263	0.0652
0.6497	0.0395	0.6223	0.0795
0.6008	0.0511	0.6264	0.1713
0.6188	0.0999	0.6417	0.0613
0.6608	0.0227	0.6211	0.112
0.6377	0.0253	0.6472	0.0581
0.6034	0.0751	0.6556	0.0921
0.6533	0.0136	0.6256	0.0191
0.6567	0.0216	0.6279	0.0949
0.6054	0.1162	0.6461	0.0904
0.6088	0.0131	0.6275	0.0791
0.6053	0.0674	0.6579	0.0581
0.6683	0.0951	0.5989	0.1094
0.6268	0.0446	0.6357	0.1141
0.6512	0.086	0.648	0.0594
0.6387	0.0665	0.6113	0.0475
0.5875	0.0768	0.6277	0.0144
0.6154	0.0213	0.604	0.0306
0.6052	0.0783	0.6341	0.0496
0.6551	0.0673	0.6147	0.0358
0.6516	0.0019	0.6277	0.1045
0.5912	0.0417	0.6271	0.0235
0.6727	0.049	0.6378	0.0977
0.6706	0.0435	0.6169	0.0971
0.6442	0.1118	0.6234	0.1063
0.6168	0.0482	0.6277	0.1302
0.6172	0.072	0.6251	0.1431
0.6281	0.0448	0.6247	0.1261
0.6131	0.1121	0.6688	0.0554
0.65	0.0547	0.6285	0.0765
0.6456	0.1035	0.6564	0.0604
0.6538	0.0375	0.6204	0.1296
0.6338	0.1308	0.6063	0.0747
0.6474	0.0068	0.5834	0.1265
0.6467	0.0591	0.6516	0.0545
0.6435	0.0502	0.5638	0.1652
0.5977	0.0292	0.6333	0.0567
0.67	0.0513	0.6438	0.1425
0.636	0.059	0.641	0.1217
0.6542	0.0642	0.6492	0.1056
0.6866	0.0269	0.6564	0.0661
0.6325	0.0647	0.6621	0.0742
0.66	0.0255	0.6314	0.0809
0.6781	0.0762	0.6619	0.1346
0.6155	0.0915	0.6433	0.1062
0.6434	0.0342	0.6198	0.047
0.5941	0.0467	0.6265	0.1008
0.6387	0.0329	0.6756	0.1074
0.6478	0.0734	0.6615	0.2138
0.6373	0.0689	0.6501	0.1011
0.6567	0.0463	0.653	0.1118
0.6176	0.0776	0.669	0.0916
0.6447	0.0403	0.6144	0.0532
0.6259	0.1041	0.609	0.0571
0.6047	0.0506	0.6052	0.0895
0.6754	0.0675	0.6449	0.0635
0.6583	0.0879	0.6481	0.1522
0.6457	0.0589	0.6392	0.0565
0.6211	0.0449	0.6173	0.108
0.604	0.0484	0.6057	0.0989
0.6618	0.0725	0.6412	0.1042
0.6317	0.0899	0.6256	0.0909
0.6279	0.0772	0.6443	0.1587
0.6281	0.0597	0.6517	0.0732
0.6757	0.0831	0.6285	0.1567
0.6571	0.0363	0.5889	0.0874
0.6697	0.0509	0.5719	0.1061
0.6074	0.0193	0.6389	0.0815
0.6549	0.06	0.6244	0.0826
0.623	0.0934	0.5834	0.0943
0.6385	0.0442	0.6361	0.1435
0.6546	0.0298	0.6196	0.0842
0.6444	0.0225	0.6298	0.1567
0.6451	0.0906	0.623	0.1028
0.6632	0.0963	0.6686	0.0267
0.6199	0.0534	0.6411	0.0441
0.6105	0.0393	0.6398	0.1438
0.6195	0.142	0.5691	0.0802
0.643	0.0656	0.6556	0.1121
0.6312	0.0368	0.6391	0.0685
0.5834	0.0427	0.652	0.0342
0.6412	0.0686	0.6423	0.0499
0.6267	0.1107	0.5989	0.0772
0.627	0.1136	0.6104	0.0752
0.635	0.1082	0.6327	0.1094
0.6083	0.0518	0.6531	0.0793
0.6457	0.0139	0.6102	0.0678
0.6478	0.0139	0.6016	0.1126
0.6681	0.0243	0.5981	0.1571
0.6333	0.0328	0.6553	0.0901
0.6334	0.0055	0.6034	0.0327
0.6153	0.0601	0.637	0.069
0.6418	0.0775	0.6295	0.1363
0.626	0.0803	0.6315	0.1707
0.63	0.0798	0.6085	0.1165
0.6594	0.0879	0.6453	0.1527
0.6453	0.0475	0.6115	0.0995
0.6675	0.0411	0.6414	0.0856
0.6681	0.0508	0.5945	0.1255
0.674	0.0487	0.5841	0.119
0.6069	0.0512	0.6456	0.1175
0.6313	0.0132	0.6183	0.1027
0.6794	0.0129	0.5964	0.1032
0.6433	0.1494	0.6364	0.1186
0.6217	0.037	0.6464	0.1108
0.6222	0.0924	0.6065	0.0847
0.6324	0.0501	0.6404	0.1768
0.64	0.0168	0.6252	0.0761
0.6522	0.0753	0.6193	0.1105
0.6319	0.0751	0.6288	0.1733
0.6592	0.0911	0.636	0.1161
0.6177	0.0254	0.6141	0.0519
0.6325	0.1146	0.6209	0.1067
0.6757	0.0458	0.6222	0.0924
0.6371	0.0776	0.595	0.138
0.6406	0.0437	0.6224	0.0991
0.635	0.0127	0.6314	0.1237
0.6303	0.0502	0.6275	0.096
0.6839	0.0962	0.5872	0.1374
0.6486	0.0096	0.6066	0.1409
0.6315	0.0492	0.6632	0.1355
0.6665	0.1057	0.6298	0.0409
0.6168	0.0318	0.6193	0.0169
0.6303	0.0557	0.5884	0.0842
0.5869	0.0307	0.6642	0.0692
0.6477	0.0481	0.6105	0.078
0.6077	0.04	0.603	0.1039
0.6459	0.1162	0.6428	0.0664
0.6445	0.0385	0.6237	0.1225
0.6289	0.0984	0.6386	0.0348
0.6428	0.048	0.6063	0.1272
0.597	0.0482	0.6389	0.0765
0.6213	0.0151	0.597	0.1219
0.6401	0.1033	0.6299	0.0944
0.64	0.071	0.6061	0.0909
0.6277	0.049	0.6065	0.1129
0.6474	0.0651	0.5952	0.0447
0.6362	0.103	0.6432	0.1343
0.6062	0.0301	0.6277	0.1018
0.6011	0.0607	0.6208	0.1406
0.6312	0.0797	0.6076	0.0822
0.6427	0.1535	0.5911	0.062
0.6856	0.058	0.6033	0.0556
0.658	0.0744	0.6423	0.162
0.626	0.0697	0.6341	0.0602
0.6942	0.0802	0.5917	0.1684
0.619	0.1	0.6543	0.0396
0.6494	0.1762	0.6248	0.0656
0.6252	0.0847	0.6138	0.0648
0.6241	0.0608	0.6072	0.046
0.6759	0.0213	0.6125	0.0872
0.6442	0.0333	0.6477	0.0447
0.6447	0.0924	0.605	0.1128
0.6492	0.0071	0.6268	0.0503
0.6587	0.0826	0.6658	0.0619
0.6232	0.0484	0.6484	0.0495
0.6597	0.1564	0.6177	0.0664
0.6497	0.0586	0.5618	0.1089
0.6026	0.1118	0.6269	0.1761
0.6507	0.0492	0.6291	0.0769
0.6389	0.1372	0.5991	0.1333
0.682	0.0479	0.6402	0.0688
0.649	0.0224	0.6242	0.0508
0.6347	0.0924	0.6587	0.1518
0.6361	0.0746	0.634	0.1351
0.6394	0.0473	0.659	0.1864
0.5803	0.0905	0.6169	0.1181
0.6135	0.0823	0.6075	0.0388
0.6642	0.0707	0.6148	0.1688
0.6342	0.0429	0.6437	0.1137
0.6272	0.0682	0.6305	0.0586
0.5924	0.0416	0.6564	0.1003
0.6553	0.1366	0.5975	0.0673
0.66	0.0128	0.5986	0.0865
0.6218	0.0635	0.6326	0.0387
0.625	0.0516	0.6389	0.1421
0.6535	0.042	0.6286	0.1367
0.6767	0.0199	0.6381	0.1122
0.6216	0.0972	0.6206	0.0989
0.6445	0.1284	0.6206	0.1056
0.6253	0.0972	0.6599	0.0631
0.6411	0.1144	0.6473	0.0797
0.6465	0.0096	0.6291	0.0919
0.6252	0.0178	0.6527	0.0607
0.6457	0.0936	0.6311	0.0844
0.6585	0.0449	0.6182	0.0759
0.6505	0.0816	0.6463	0.0741
0.6104	0.1373	0.5901	0.0514
0.6223	0.1314	0.5977	0.061
0.6609	0.0601	0.621	0.1421
0.6494	0.0192	0.637	0.0668
0.6134	0.067	0.6139	0.0691
0.6554	0.0593	0.6009	0.1479
0.6535	0.1262	0.6209	0.0794
0.6463	0.0707	0.6478	0.1411
0.6498	0.0303	0.6439	0.0153
0.658	0.0572	0.6359	0.131
0.669	0.0988	0.6112	0.0327
0.6039	0.0396	0.6322	0.0418
0.6418	0.0853	0.5921	0.1043
0.6396	0.0413	0.5826	0.0665
0.6176	0.094	0.5948	0.1475
0.6601	0.0358	0.6318	0.058
0.6402	0.0979	0.6198	0.0666
0.6009	0.0266	0.6092	0.1124
0.6292	0.0297	0.608	0.0558
0.6414	0.1042	0.6287	0.0387
0.6374	0.058	0.6116	0.0632
0.6368	0.0335	0.6355	0.1079
0.6853	0.1282	0.6241	0.0965
0.6091	0.0283	0.6215	0.1925
0.6202	0.0632	0.629	0.1397
0.6172	0.0383	0.5863	0.0514
0.6713	0.0346	0.6285	0.0733
0.6806	0.1505	0.5902	0.1014
0.5818	0.087	0.6335	0.046
0.6464	0.0331	0.6349	0.0734
0.6258	0.0595	0.6102	0.1101
0.616	0.0206	0.6182	0.1475
0.6552	0.1069	0.6432	0.0759
0.6449	0.0848	0.6133	0.0174
0.6168	0.0414	0.6261	0.0647
0.6467	0.0714	0.5932	0.045
0.6113	0.0429	0.6265	0.1242
0.6132	0.0792	0.5984	0.0931
0.5967	0.0967	0.6207	0.0998
0.649	0.0764	0.6129	0.0686
0.6508	0.1011	0.612	0.1102
0.6138	0.0181	0.6477	0.0486
0.6344	0.0332	0.5968	0.0902
0.6169	0.0146	0.5834	0.103
0.592	0.0974	0.6213	0.1344
0.6283	0.0408	0.6698	0.0864
0.6654	0.0588	0.6382	0.0385
0.6224	0.1088	0.6183	0.1076
0.6232	0.0509	0.6359	0.0753
0.581	0.08	0.5786	0.1075
0.6376	0.0742	0.6204	0.1644
0.6373	0.1177	0.5809	0.1868
0.6792	0.0014	0.6177	0.0406
0.6586	0.1031	0.6225	0.0595
0.6474	0.0707	0.6474	0.2009
0.6578	0.031	0.6443	0.1561
0.6088	0.1117	0.6294	0.1328
0.6475	0.0642	0.6433	0.172
0.6562	0.0756	0.6299	0.0461
0.6536	0.0686	0.6683	0.13
0.6614	0.0285	0.5949	0.0876
0.6189	0.0219	0.6446	0.0783
0.6677	0.0307	0.6319	0.1577
0.6465	0.0944	0.6214	0.0898
0.6235	0.0707	0.6206	0.0801
0.6126	0.0805	0.6267	0.0984
0.6288	0.0427	0.6362	0.0481
0.5933	0.0967	0.6109	0.1492
0.6674	0.061	0.6553	0.0673
0.5893	0.0903	0.6305	0.0976
0.6253	0.078	0.5923	0.0547
0.661	0.0979	0.6641	0.0778
0.6367	0.1077	0.6009	0.0727
0.619	0.0918	0.6191	0.0455
0.6043	0.0087	0.6253	0.0189
0.6552	0.0271	0.648	0.1015
0.6422	0.0459	0.6155	0.1671
0.655	0.0269	0.6393	0.0641
0.6383	0.0386	0.63	0.1265
0.6171	0.0188	0.6449	0.1381
0.6384	0.0249	0.5916	0.1097
0.6471	0.0042	0.6194	0.0463
0.6057	0.0793	0.6347	0.1469
0.6705	0.0577	0.6201	0.1121
0.6436	0.0383	0.6188	0.0778
0.6331	0.04	0.6738	0.0471
0.6165	0.0281	0.6382	0.106
0.6536	0.079	0.635	0.0551
0.6417	0.0895	0.641	0.1857
0.6379	0.1412	0.6577	0.0529
0.6631	0.0532	0.6356	0.0671
0.6244	0.0384	0.6454	0.0441
0.6109	0.0352	0.6434	0.1206
0.6101	0.0499	0.6208	0.0807
0.6148	0.0508	0.6184	0.0681
0.6659	0.0546	0.6216	0.0508
0.6105	0.0166	0.6055	0.194
0.6235	0.0584	0.6301	0.0795
0.6026	0.1636	0.6427	0.1375
0.6601	0.0796	0.6356	0.1957
0.6268	0.044	0.6652	0.1759
0.6204	0.0038	0.6552	0.1923
0.6456	0.0324	0.6572	0.1209
0.6269	0.0894	0.6166	0.1528
0.5653	0.1035	0.6294	0.0566
0.6198	0.0978	0.6575	0.0861
0.6133	0.0371	0.6181	0.0869
0.5887	0.0324	0.6438	0.0779
0.6212	0.0684	0.6439	0.1438
0.6109	0.027	0.6621	0.1265
0.6731	0.0438	0.6146	0.1185
0.6159	0.0614	0.6009	0.0762
0.6501	0.1161	0.6682	0.117
0.6475	0.081	0.6068	0.1334
0.5883	0.0391	0.6275	0.0975
0.6299	0.0744	0.6462	0.1362
0.6343	0.0661	0.6513	0.0353
0.6377	0.0333	0.651	0.1423
0.6405	0.1072	0.6027	0.1043
0.5741	0.1175	0.6283	0.1197
0.6376	0.0545	0.6427	0.1293
0.6641	0.1001	0.6264	0.0846
0.6417	0.0137	0.5998	0.0423
0.6457	0.0755	0.6246	0.0966
0.6472	0.0848	0.6113	0.0754
0.6314	0.0647	0.6063	0.0356
0.6118	0.0746	0.5709	0.1186
0.6248	0.0563	0.6358	0.058
0.6492	0.0277	0.618	0.0935
0.6435	0.0491	0.6083	0.0891
0.6352	0.0469	0.6205	0.0827
0.6422	0.0579	0.618	0.191
0.6096	0.0241	0.679	0.0264
0.6234	0.0335	0.5673	0.147
0.6854	0.0659	0.6227	0.1005
0.6382	0.0736	0.6101	0.0978
0.6578	0.0288	0.6456	0.1029
0.6697	0.0696	0.6344	0.0294
0.6755	0.0369	0.6275	0.1419
0.5931	0.0752	0.6433	0.0791
0.6597	0.0394	0.6581	0.0339
0.6561	0.0523	0.64	0.0504
0.6426	0.0884	0.6346	0.1258
0.6251	0.0939	0.668	0.1186
0.6168	0.0171	0.6414	0.0572
0.6559	0.0768	0.6541	0.0629
0.6463	0.1688	0.6621	0.1407
0.6281	0.0416	0.6369	0.1737
0.6093	0.0693	0.6223	0.0787
0.6448	0.0292	0.6399	0.0538
0.6726	0.065	0.644	0.0298
0.6328	0.0768	0.6784	0.031
0.6287	0.0403	0.6243	0.0579
0.6671	0.0765	0.6853	0.0677
0.6746	0.0072	0.6226	0.075
0.6598	0.0623	0.6463	0.0491
0.62	0.0611	0.6481	0.0423
0.6508	0.0717	0.6187	0.1163
0.6149	0.1218	0.6344	0.0934
0.6736	0.0319	0.6257	0.0607
0.6308	0.0284	0.6078	0.1068
0.6528	0.0872	0.6363	0.0459
0.6488	0.0288	0.6336	0.0496
0.6189	0.0284	0.6338	0.1452
0.6312	0.113	0.6387	0.0913
0.6019	0.0333	0.6179	0.0576
0.6302	0.0226	0.6375	0.0351
0.6409	0.0643	0.6439	0.0638
0.6289	0.1092	0.6402	0.0934
0.6807	0.04	0.6436	0.0896
0.6317	0.0354	0.6241	0.097
0.6446	0.0495	0.6366	0.0859
0.6666	0.0737	0.6517	0.1256
0.6717	0.1393	0.6413	0.1404
0.6135	0.0412	0.6064	0.1222
0.6418	0.0497	0.6213	0.0727
0.6179	0.0431	0.6538	0.0774
0.635	0.0368	0.6252	0.1322
0.62	0.0403	0.6374	0.0706
0.6695	0.0259	0.6029	0.1454
0.6304	0.0946	0.6166	0.1187
0.6222	0.0232	0.6439	0.0712
0.6201	0.0556	0.6494	0.1309
0.6012	0.0154	0.602	0.1164
0.6309	0.0398	0.6319	0.1044
0.6244	0.0663	0.5773	0.1113
0.6641	0.0613	0.6476	0.0581
0.6516	0.0564	0.6256	0.1065
0.641	0.0274	0.593	0.0915
0.6016	0.0416	0.6552	0.0921
0.6354	0.1511	0.599	0.1026
0.6578	0.0557	0.6114	0.0748
0.576	0.0002	0.6532	0.1486
0.6497	0.048	0.6028	0.0484
0.646	0.0546	0.6478	0.0324
0.6179	0.0459	0.6466	0.09
0.6257	0.0163	0.6051	0.1035
0.6225	0.0755	0.6441	0.0445
0.6242	0.0868	0.6529	0.1662
0.6035	0.0685	0.6526	0.1149
0.6025	0.0207	0.6258	0.0662
0.617	0.1199	0.6462	0.075
0.6782	0.0299	0.6226	0.0667
0.5999	0.0719	0.651	0.0813
0.6046	0.0582	0.6569	0.1165
0.6479	0.1211	0.5997	0.0532
0.6549	0.0811	0.6255	0.1356
0.6423	0.0893	0.64	0.1306
0.6234	0.0644	0.6386	0.1433
0.6339	0.0977	0.628	0.1185
0.6408	0.0862	0.5966	0.0562
0.6389	0.0407	0.6197	0.1122
0.657	0.0599	0.6458	0.0812
0.6506	0.0349	0.6188	0.1136
0.6637	0.0507	0.6136	0.0573
0.6466	0.1189	0.6496	0.0486
0.6351	0.0826	0.6382	0.1108
0.6463	0.1278	0.6481	0.0613
0.6294	0.0962	0.5731	0.0942
0.6322	0.0225	0.6428	0.1013
0.6347	0.0143	0.6434	0.1253
0.6424	0.0481	0.6225	0.0854
0.6322	0.0544	0.6475	0.1374
0.6237	0.0545	0.6413	0.0171
0.649	0.1009	0.6761	0.0951
0.661	0.0675	0.6568	0.1867
0.638	0.0894	0.6183	0.0366
0.6488	0.0351	0.6249	0.0909
0.6207	0.0398	0.65	0.0647
0.6525	0.172	0.5928	0.1303
0.6373	0.0429	0.6196	0.0999
0.6156	0.1052	0.5871	0.0926
0.6174	0.0186	0.6239	0.0604
0.6659	0.0491	0.6398	0.1386
0.6039	0.1325	0.6723	0.095
0.6524	0.0581	0.5919	0.0811
0.6108	0.1374	0.6317	0.0447
0.6452	0.0302	0.61	0.108
0.6483	0.0306	0.625	0.1481
0.6255	0.06	0.6037	0.1376
0.6579	0.0085	0.6281	0.115
0.6452	0.1321	0.6417	0.1461
0.6458	0.1002	0.6649	0.1482
0.6402	0.0757	0.5682	0.1269
0.6563	0.1016	0.6365	0.0815
0.6427	0.1356	0.5518	0.0377
0.6436	0.0712	0.6685	0.1
0.6229	0.0566	0.6369	0.0895
0.6851	0.0299	0.6261	0.0697
0.6143	0.0415	0.6819	0.0675
0.6293	0.0419	0.6404	0.0794
0.6574	0.0343	0.6122	0.0515
0.6649	0.0564	0.6402	0.0849
0.6331	0.0679	0.5977	0.0812
0.6397	0.0566	0.6353	0.1387
0.6623	0.1148	0.6185	0.139
0.6618	0.0033	0.5981	0.1154
0.6734	0.0775	0.6498	0.0695
0.6551	0.0284	0.6559	0.0939
0.6191	0.0287	0.6029	0.0702
0.667	0.0849	0.6011	0.1107
0.6266	0.0372	0.6041	0.1067
0.6649	0.054	0.6182	0.1293
0.6543	0.1115	0.6064	0.0731
0.634	0.022	0.6336	0.0609
0.602	0.0086	0.6472	0.0891
0.6166	0.0301	0.6017	0.0802
0.66	0.0306	0.6106	0.1481
0.6529	0.0128	0.6146	0.1321
0.6208	0.136	0.6453	0.0572
0.5641	0.0331	0.6665	0.1167
0.6761	0.0056	0.6564	0.0913
0.6453	0.0674	0.6297	0.0922
0.6441	0.073	0.5992	0.1245
0.6706	0.0666	0.6134	0.0387
0.6344	0.0512	0.6392	0.1526
0.6111	0.0825	0.6139	0.1426
0.6217	0.0401	0.6284	0.139
0.6509	0.0955	0.6055	0.0818
0.6518	0.0344	0.6096	0.0935
0.6111	0.0605	0.6417	0.1117
0.6007	0.0395	0.6336	0.1016
0.6473	0.0806	0.6216	0.0763
0.6634	0.0546	0.6759	0.1286
0.6759	0.121	0.659	0.0686
0.6524	0.0383	0.6385	0.1628
0.6508	0.0451	0.6124	0.1351
0.6232	0.0783	0.6543	0.0643
0.6509	0.0852	0.6166	0.0414
0.6494	0.0588	0.6287	0.0938
0.6359	0.0269	0.595	0.1595
0.6104	0.0415	0.6662	0.0402
0.6887	0.0694	0.6477	0.1289
0.6706	0.0818	0.6121	0.0382
0.6169	0.0716	0.6284	0.0828
0.6249	0.091	0.6012	0.066
0.6046	0.1064	0.6378	0.09
0.5904	0.0623	0.6631	0.087
0.6479	0.1205	0.6195	0.1208
0.6079	0.0132	0.6231	0.1018
0.6551	0.0789	0.6072	0.0882
0.6357	0.0612	0.6251	0.052
0.6056	0.105	0.6799	0.1465
0.6257	0.0198	0.6464	0.0423
0.6017	0.0834	0.6535	0.1453
0.6176	0.0786	0.6116	0.0847
0.6393	0.0382	0.6399	0.0742
0.6048	0.0472	0.6336	0.1372
0.6164	0.1478	0.6429	0.1009
0.6639	0.0606	0.6305	0.0133
0.6107	0.0722	0.6268	0.1168
0.6082	0.0152	0.6342	0.1288
0.6295	0.0211	0.6403	0.031
0.6355	0.0345	0.6223	0.171
0.6662	0.0238	0.65	0.1106
0.6362	0.0605	0.6368	0.1037
0.6582	0.0814	0.6091	0.0645
0.6466	0.1305	0.6087	0.0683
0.6218	0.0283	0.6461	0.1071
0.6256	0.0416	0.6664	0.149
0.6043	0.0423	0.658	0.086
0.6357	0.0454	0.6389	0.0603
0.6451	0.0395	0.6153	0.0502
0.6208	0.0801	0.6431	0.1386
0.6518	0.0266	0.6305	0.0659
0.6512	0.0756	0.6075	0.091
0.6408	0.0465	0.6152	0.2215
0.6348	0.0278	0.6315	0.139
0.6234	0.0421	0.6568	0.1338
0.6084	0.0446	0.6205	0.0988
0.6408	0.0369	0.6487	0.1033
0.636	0.0429	0.6196	0.1251
0.6442	0.0388	0.6544	0.1296
0.6592	0.1287	0.639	0.111
0.6194	0.024	0.6171	0.128
0.6349	0.0379	0.6734	0.122
0.6462	0.0367	0.6006	0.0367
0.6338	0.0265	0.6073	0.0702
0.6208	0.0783	0.6552	0.0839
0.6834	0.0405	0.627	0.0952
0.6245	0.0449	0.6664	0.1436
0.637	0.0877	0.6112	0.0886
0.606	0.0993	0.6646	0.109
0.6575	0.0474	0.6297	0.0945
0.6225	0.0645	0.5737	0.1553
0.6575	0.0876	0.614	0.1408
0.635	0.0749	0.6227	0.1377
0.6349	0.0942	0.6259	0.0664
0.6102	0.0457	0.6294	0.0743
0.6223	0.0395	0.6275	0.0576
0.5906	0.1406	0.6666	0.0682
0.5864	0.0941	0.6224	0.1069
0.6801	0.0637	0.6601	0.1153
0.6475	0.0387	0.627	0.0823
0.659	0.0608	0.6476	0.1187
0.6584	0.0678	0.5855	0.0646
0.6485	0.0828	0.633	0.0543
0.6353	0.0525	0.6289	0.0118
0.5973	0.0241	0.6591	0.145
0.5907	0.0842	0.6157	0.0381
0.6069	0.0625	0.6529	0.0596
0.6316	0.0926	0.6614	0.1566
0.6463	0.1496	0.654	0.0793
0.6496	0.1013	0.6387	0.0664
0.6475	0.1237	0.5957	0.1415
0.6587	0.0195	0.6485	0.1124
0.6397	0.0753	0.6258	0.1627
0.6098	0.0315	0.648	0.0967
0.6398	0.0472	0.6621	0.1041
0.6157	0.0502	0.5938	0.0484
0.6319	0.0681	0.6322	0.1471
0.6382	0.1048	0.6357	0.1353
0.622	0.0651	0.6628	0.0961
0.6226	0.1228	0.6274	0.1228
0.6011	0.0738	0.6164	0.1506
0.6102	0.0257	0.635	0.1122
0.6542	0.0427	0.6433	0.0903
0.6405	0.042	0.611	0.1347
0.6423	0.0411	0.6118	0.0808
0.602	0.0553	0.6466	0.1056
0.6019	0.0339	0.6139	0.1124
0.6568	0.0716	0.6162	0.0567
0.6264	0.0403	0.5937	0.1064
0.6325	0.1092	0.6283	0.0797
0.6231	0.1655	0.6426	0.1055
0.6502	0.1081	0.6375	0.117
0.6406	0.0597	0.6545	0.0906
0.6426	0.0965	0.6245	0.1412
0.6226	0.0253	0.6594	0.123
0.6266	0.0621	0.6105	0.1194
0.606	0.0363	0.6473	0.0303
0.6412	0.1051	0.6166	0.0635
0.6231	0.0566	0.6011	0.037
0.6005	0.0713	0.6176	0.0285
0.6798	0.0515	0.6589	0.0899
0.6374	0.035	0.6391	0.0783
0.65	0.1354	0.6024	0.0804
0.6379	0.0832	0.6501	0.1646
0.6693	0.0445	0.6016	0.0826
0.6136	0.0606	0.6493	0.0642
0.613	0.102	0.6302	0.1214
0.6091	0.111	0.6195	0.0902
0.6016	0.0454	0.627	0.1149
0.6853	0.0948	0.596	0.1366
0.6309	0.0412	0.6146	0.0624
0.5605	0.1118	0.6298	0.1166
0.6349	0.0614	0.6307	0.1352
0.6983	0.1275	0.6386	0.0893
0.6608	0.0435	0.6129	0.1579
0.5907	0.074	0.6257	0.1755
0.6521	0.0231	0.6375	0.0782
0.6388	0.0286	0.6386	0.1747
0.6284	0.0387	0.6376	0.0739
0.6296	0.0439	0.6333	0.0369
0.6782	0.0513	0.6033	0.1455
0.6445	0.0473	0.624	0.0548
0.6459	0.1743	0.6061	0.1011
0.6347	0.041	0.6452	0.1514
0.647	0.0798	0.6363	0.1797
0.6278	0.075	0.606	0.1462
0.6579	0.0268	0.6064	0.0996
0.6369	0.0998	0.6548	0.046
0.6387	0.0528	0.6091	0.0198
0.6407	0.1029	0.6335	0.0573
0.6265	0.06	0.6163	0.0765
0.6449	0.0467	0.6341	0.0914
0.6113	0.0787	0.6629	0.0459
0.6613	0.0455	0.6608	0.0143
0.6494	0.111	0.6136	0.1217
0.6549	0.132	0.6133	0.1497
0.6622	0.0752	0.606	0.1241
0.6177	0.0667	0.6274	0.056
0.6339	0.06	0.6022	0.1454
0.6285	0.0667	0.6595	0.0753
0.6666	0.0466	0.6379	0.0753
0.6435	0.049	0.6552	0.1117
0.641	0.0802	0.6036	0.1015
0.6806	0.1224	0.6379	0.0603
0.6677	0.0334	0.5927	0.0795
0.6299	0.1129	0.6364	0.0522
0.6493	0.0785	0.6092	0.0477
0.6382	0.0573	0.6354	0.1163
0.5889	0.0392	0.6793	0.0783
0.6276	0.0628	0.6488	0.1619
0.66	0.0639	0.6134	0.0985
0.6417	0.0545	0.593	0.0701
0.6205	0.0318	0.6435	0.0494
0.668	0.0532	0.6476	0.0672
0.6218	0.1126	0.5864	0.1461
0.6603	0.0275	0.6334	0.1011
0.6166	0.0365	0.6393	0.0697
0.6548	0.0766	0.6142	0.0533
0.6338	0.0447	0.5808	0.1036
0.663	0.0147	0.5994	0.0539
0.6795	0.0949	0.6394	0.0941
0.6396	0.055	0.6475	0.1342
0.6412	0.0903	0.6289	0.0585
0.6421	0.035	0.6137	0.0703
0.6301	0.0757	0.6271	0.0751
0.6618	0.1032	0.6272	0.1594
0.6699	0.0909	0.6119	0.1354
0.6488	0.0683	0.6346	0.0781
0.6304	0.1264	0.6142	0.1081
0.6522	0.1311	0.6401	0.0675
0.6153	0.0447	0.6117	0.1678
0.635	0.0731	0.576	0.103
0.6829	0.0828	0.6123	0.0225
0.6022	0.0678	0.6505	0.0923
0.6217	0.0361	0.6111	0.0733
0.6456	0.1141	0.6614	0.0513
0.572	0.0488	0.5839	0.0738
0.6621	0.0352	0.6319	0.0979
0.6217	0.091	0.5894	0.0709
0.647	0.0392	0.6	0.0586
0.6692	0.0852	0.6154	0.1057
0.6422	0.0524	0.6444	0.1422
0.5891	0.1061	0.6249	0.0245
0.6237	0.0148	0.583	0.1055
0.6303	0.0582	0.648	0.0526
0.6595	0.0477	0.6416	0.1474
0.6443	0.0549	0.5944	0.1113
0.6473	0.0383	0.641	0.0413
0.6406	0.0827	0.6069	0.1196
0.6482	0.0211	0.6568	0.0875
0.6452	0.0527	0.6142	0.1348
0.6539	0.0599	0.614	0.1246
0.6282	0.0764	0.6399	0.128
0.647	0.0877	0.6105	0.0916
0.6142	0.0897	0.6504	0.1381
0.6325	0.0691	0.6395	0.0671
0.6276	0.0256	0.6507	0.1249
0.649	0.1304	0.5887	0.052
0.6525	0.0804	0.5896	0.1225
0.644	0.1001	0.6443	0.1292
0.6468	0.0791	0.6488	0.1067
0.6127	0.0249	0.6509	0.1011
0.6316	0.0838	0.608	0.173
0.6602	0.0313	0.6181	0.1153
0.6179	0.0803	0.67	0.104
0.6531	0.0748	0.6172	0.1151
0.6497	0.0543	0.6357	0.0977
0.6155	0.0392	0.6433	0.1108
0.6191	0.1374	0.6087	0.1461
0.6437	0.1148	0.5864	0.057
0.6178	0.0701	0.6769	0.1713
0.6167	0.0899	0.662	0.1007
0.6539	0.0199	0.6331	0.0803
0.626	0.0403	0.6825	0.0022
0.6384	0.0423	0.6122	0.0723
0.6211	0.0589	0.6284	0.0522
0.6351	0.0049	0.6353	0.1551
0.649	0.0909	0.6082	0.1264
0.6499	0.0468	0.6354	0.1085
0.6351	0.0574	0.6651	0.0404
0.6869	0.1285	0.6131	0.1122
0.6062	0.0651	0.6213	0.162
0.6543	0.067	0.5982	0.0608
0.6338	0.0892	0.6131	0.1295
0.6234	0.038	0.6245	0.1102
0.6107	0.0585	0.6298	0.0983
0.6137	0.0671	0.6513	0.0076
0.6158	0.006	0.6575	0.0931
0.6234	0.014	0.6119	0.1414
0.5961	0.1174	0.6173	0.033
0.6547	0.0526	0.6453	0.0285
0.6476	0.0836	0.5897	0.1473
0.6487	0.0285	0.6522	0.0224
0.651	0.0142	0.6205	0.1535
0.6226	0.0471	0.6602	0.1003
0.6434	0.065	0.62	0.0943
0.619	0.0458	0.6175	0.1058
0.6443	0.0616	0.6117	0.1189
0.6786	0.0598	0.6061	0.0886
0.5974	0.077	0.6407	0.1756
0.6925	0.0252	0.6814	0.1066
0.6405	0.0113	0.6248	0.2138
0.6516	0.0534	0.6215	0.1323
0.623	0.0373	0.6368	0.1604
0.686	0.0116	0.6096	0.0683
0.6234	0.081	0.6191	0.1048
0.6553	0.0608	0.6169	0.0971
0.6373	0.0903	0.6599	0.0552
0.6546	0.0303	0.6327	0.1667
0.6601	0.0478	0.6256	0.138
0.6227	0.06	0.6352	0.125
0.6378	0.0815	0.6307	0.0775
0.6776	0.0306	0.6354	0.1049
0.6358	0.1031	0.6045	0.0544
0.6028	0.1407	0.6202	0.1651
0.6291	0.066	0.6795	0.0739
0.6697	0.07	0.6376	0.0232
0.6518	0.0285	0.612	0.0427
0.6469	0.0463	0.6198	0.0797
0.6813	0.0089	0.6272	0.1855
0.6175	0.0727	0.6085	0.1171
0.5926	0.1327	0.604	0.1329
0.6562	0.0146	0.6558	0.1162
0.644	0.1361	0.5794	0.1221
0.6521	0.0681	0.6085	0.1005
0.6663	0.0796	0.6351	0.0955
0.6699	0.0275	0.6177	0.1336
0.6643	0.052	0.6333	0.0812
0.6371	0.0621	0.6197	0.1335
0.5675	0.0548	0.5617	0.0624
0.6268	0.0548	0.6389	0.0853
0.6646	0.0347	0.6136	0.0469
0.6169	0.0708	0.635	0.1258
0.6477	0.0289	0.593	0.014
0.6395	0.0632	0.6539	0.1104
0.6395	0.0723	0.6362	0.1038
0.6201	0.0928	0.6442	0.0413
0.6054	0.0124	0.6265	0.1312
0.607	0.1112	0.6598	0.2033
0.6292	0.1084	0.6985	0.0242
0.6559	0.0257	0.6346	0.096
0.6648	0.0178	0.6151	0.0246
0.6252	0.0458	0.6415	0.0215
0.6812	0.0035	0.6397	0.0778
0.6134	0.0402	0.6484	0.1011
0.6507	0.0433	0.6034	0.0455
0.6402	0.068	0.6398	0.2113
0.6738	0.1188	0.6158	0.1567
0.6397	0.0788	0.6076	0.0436
0.6695	0.0669	0.5883	0.0692
0.6455	0.1254	0.6563	0.0992
0.5676	0.0377	0.6311	0.1135
0.636	0.093	0.596	0.138
0.6217	0.0866	0.5894	0.1175
0.656	0.1003	0.6322	0.0548
0.6246	0.0985	0.6236	0.0346
0.6478	0.0093	0.6377	0.0678
0.5989	0.1374	0.623	0.1154
0.607	0.0421	0.6444	0.0883
0.622	0.0397	0.6583	0.0418
0.659	0.0168	0.6462	0.051
0.6337	0.0548	0.6321	0.1098
0.6554	0.0236	0.5985	0.1232
0.6067	0.0329	0.6433	0.0902
0.6441	0.0289	0.6271	0.0978
0.6599	0.0717	0.6493	0.1377
0.6468	0.0355	0.6143	0.1099
0.6617	0.0803	0.6473	0.0949
0.6621	0.1083	0.6633	0.1194
0.66	0.0252	0.6339	0.1051
0.6337	0.0783	0.6078	0.0393
0.6589	0.0917	0.5876	0.1381
0.6332	0.0162	0.6211	0.1026
0.6023	0.0851	0.6167	0.1628
0.6386	0.0675	0.6327	0.0721
0.6125	0.1238	0.5854	0.1717
0.6566	0.0666	0.6197	0.061
0.6469	0.102	0.6276	0.0755
0.6056	0.0841	0.6575	0.0979
0.6455	0.0329	0.6051	0.135
0.6509	0.0616	0.6022	0.0512
0.6508	0.0237	0.6122	0.0612
0.6202	0.0451	0.6115	0.0557
0.6123	0.0043	0.6502	0.1691
0.5963	0.0321	0.6443	0.1238
0.6368	0.0364	0.6301	0.0712
0.6581	0.0292	0.637	0.1048
0.669	0.0384	0.5918	0.0699
0.6555	0.089	0.639	0.1264
0.6214	0.0544	0.6403	0.0653
0.6022	0.0326	0.6332	0.2242
0.5964	0.07	0.6638	0.0732
0.6388	0.0221	0.5832	0.0644
0.6615	0.0342	0.6409	0.1425
0.6763	0.0627	0.6227	0.0956
0.6583	0.1334	0.6382	0.1155
0.6695	0.0733	0.6103	0.103
0.6509	0.068	0.6145	0.0241
0.6096	0.0649	0.6007	0.126
0.6261	0.0904	0.6542	0.0996
0.6611	0.0764	0.6622	0.1113
0.6517	0.0936	0.6449	0.1141
0.6754	0.0251	0.6266	0.0599
0.6411	0.0856	0.6342	0.0541
0.5893	0.0394	0.6555	0.0999
0.632	0.0872	0.6522	0.1355
0.6914	0.0432	0.6395	0.0776
0.6217	0.0587	0.6068	0.1212
0.6125	0.0473	0.5992	0.1968
0.6699	0.0405	0.6403	0.0657
0.6495	0.1493	0.6504	0.0846
0.6319	0.0385	0.6189	0.0913
0.6172	0.0205	0.6336	0.1241
0.6538	0.0509	0.6277	0.05
0.6053	0.0907	0.6313	0.114
0.6378	0.0295	0.6394	0.0661
0.6443	0.1189	0.6012	0.0932
0.6484	0.1378	0.6433	0.17
0.633	0.1138	0.6476	0.1179
0.6397	0.0584	0.6673	0.1083
0.6607	0.0226	0.6095	0.0733
0.6125	0.0449	0.6517	0.0667
0.6137	0.0574	0.5998	0.1168
0.6337	0.0606	0.61	0.1246
0.615	0.1344	0.6527	0.0743
0.6873	0.1085	0.6294	0.1021
0.6265	0.0635	0.6245	0.168
0.6738	0.047	0.6285	0.1615
0.6806	0.0678	0.654	0.1033
0.6459	0.0483	0.5925	0.1407
0.6237	0.0709	0.633	0.0543
0.5972	0.0551	0.6319	0.1649
0.68	0.0465	0.5949	0.1142
0.6376	0.0563	0.6094	0.0629
0.6784	0.1348	0.6461	0.1088
0.6759	0.0283	0.6228	0.068
0.6703	0.0347	0.6129	0.104
0.6418	0.0524	0.6031	0.0948
0.6456	0.0493	0.6338	0.0572
0.6048	0.0121	0.647	0.1002
0.6177	0.0691	0.6555	0.0741
0.654	0.0274	0.6206	0.0332
0.6411	0.1091	0.6274	0.1154
0.6188	0.0582	0.5941	0.0985
0.6528	0.0748	0.6083	0.0882
0.653	0.0361	0.631	0.1431
0.6559	0.085	0.6283	0.0695
0.6173	0.0863	0.601	0.123
0.6297	0.0457	0.6293	0.0462
0.6127	0.0744	0.6069	0.0676
0.6596	0.04	0.6289	0.104
0.6503	0.0277	0.6297	0.1799
0.6378	0.0462	0.6678	0.0502
0.6134	0.1556	0.6334	0.0571
0.6716	0.0796	0.6411	0.0251
0.6209	0.0261	0.6365	0.0991
0.6553	0.1202	0.6437	0.1044
0.6279	0.0647	0.6446	0.0196
0.6477	0.0769	0.6103	0.0469
0.6359	0.0997	0.5718	0.1687
0.6362	0.1119	0.6178	0.0879
0.6464	0.0435	0.6312	0.1278
0.6575	0.0773	0.6322	0.0453
0.6765	0.0139	0.6158	0.1279
0.6489	0.1093	0.6224	0.1128
0.6134	0.0178	0.637	0.078
0.6688	0.1147	0.6556	0.1223
0.6101	0.033	0.6259	0.1359
0.606	0.0746	0.6246	0.1043
0.6704	0.022	0.6309	0.0981
0.6	0.0215	0.6558	0.109
0.6663	0.0493	0.6444	0.1402
0.6049	0.1221	0.6175	0.0998
0.6128	0.038	0.6342	0.0561
0.6757	0.0415	0.6353	0.1549
0.6307	0.0962	0.619	0.1458
0.6552	0.0961	0.5953	0.0648
0.6727	0.0213	0.6345	0.0997
0.6454	0.07	0.6193	0.1201
0.6608	0.0342	0.636	0.0904
0.6472	0.0425	0.6185	0.1407
0.6683	0.0576	0.6353	0.1299
0.6312	0.0535	0.6551	0.1426
0.5893	0.0142	0.6013	0.1081
0.6233	0.0367	0.6307	0.1886
0.6313	0.0969	0.6365	0.0699
0.6331	0.0125	0.6175	0.078
0.6077	0.1024	0.6391	0.1161
0.5879	0.0581	0.5863	0.0443
0.6699	0.0824	0.5998	0.0853
0.6636	0.0363	0.6121	0.1217
0.6473	0.0055	0.6058	0.101
0.6215	0.039	0.6408	0.0725
0.6105	0.0291	0.5979	0.1079
0.6418	0.0254	0.6172	0.0948
0.6165	0.0555	0.6282	0.1093
0.6364	0.1005	0.6366	0.0596
0.6186	0.0734	0.5982	0.0997
0.6423	0.0634	0.6163	0.0852
0.6291	0.073	0.6483	0.096
0.6212	0.0846	0.6377	0.1006
0.6518	0.0526	0.6263	0.1491
0.6572	0.0372	0.6179	0.0929
0.6786	0.0549	0.6412	0.1397
0.5957	0.0888	0.6214	0.0469
0.6596	0.0826	0.6298	0.2109
0.6499	0.0321	0.6257	0.0615
0.6834	0.0162	0.6096	0.0439
0.6275	0.0699	0.6723	0.1387
0.6309	0.0369	0.6294	0.0666
0.6252	0.1242	0.5946	0.0705
0.6297	0.0793	0.6218	0.1007
0.6464	0.0059	0.6511	0.1427
0.6406	0.0294	0.6559	0.0194
0.6708	0.0619	0.6015	0.1427
0.6501	0.0312	0.621	0.0701
0.6152	0.0248	0.6588	0.084
0.628	0.0389	0.6377	0.0458
0.6251	0.0236	0.6481	0.1484
0.6539	0.0786	0.6342	0.0347
0.6481	0.1128	0.6332	0.0468
0.6575	0.0821	0.6509	0.0715
0.6224	0.0163	0.637	0.1237
0.6341	0.0545	0.6297	0.0923
0.6592	0.074	0.6299	0.0947
0.6372	0.0782	0.6526	0.1695
0.615	0.0617	0.5746	0.0723
0.5956	0.0187	0.5954	0.11
0.6271	0.0971	0.6505	0.1212
0.6461	0.0584	0.6445	0.1277
0.614	0.0058	0.6373	0.0174
0.5992	0.0612	0.6176	0.0648
0.6592	0.0073	0.5978	0.0532
0.6388	0.082	0.6446	0.0628
0.6438	0.0231	0.6462	0.0487
0.5982	0.035	0.6102	0.1241
0.6239	0.0568	0.6116	0.0862
0.6325	0.0505	0.6678	0.1116
0.6301	0.0668	0.6479	0.0663
0.6227	0.0624	0.6073	0.0836
0.6644	0.059	0.6257	0.1133
0.6417	0.0397	0.6275	0.1462
0.6488	0.0665	0.6279	0.0584
0.6752	0.0313	0.6464	0.1517
0.6421	0.0779	0.6429	0.0024
0.6438	0.0933	0.6368	0.1075
0.6106	0.0564	0.5876	0.1588
0.64	0.0272	0.6182	0.0917
0.6189	0.0165	0.6108	0.0784
0.646	0.0316	0.6431	0.0844
0.6456	0.0571	0.6442	0.1305
0.6112	0.0728	0.6147	0.1566
0.6126	0.0404	0.6469	0.0996
0.6055	0.0549	0.655	0.1175
0.6703	0.0803	0.6319	0.0519
0.6058	0.1234	0.6669	0.0776
0.6727	0.029	0.5975	0.0443
0.636	0.0631	0.6329	0.0384
0.6466	0.0182	0.6457	0.0524
0.6414	0.0603	0.6543	0.0883
0.6497	0.0815	0.6164	0.1411
0.6516	0.0759	0.6443	0.0407
0.639	0.104	0.6223	0.1215
0.6628	0.031	0.6482	0.0861
0.6555	0.0259	0.625	0.1319
0.6573	0.0987	0.5963	0.1077
0.645	0.0358	0.6139	0.0608
0.6587	0.0581	0.6274	0.1513
0.6649	0.0179	0.6177	0.115
0.634	0.0666	0.6389	0.085
0.6264	0.0701	0.6367	0.0308
0.5918	0.1089	0.6501	0.1207
0.6329	0.0201	0.6283	0.1334
0.6594	0.0503	0.5917	0.0546
0.6391	0.0984	0.6278	0.0295
0.6046	0.0203	0.6073	0.0427
0.6611	0.0394	0.6321	0.0909
0.656	0.0587	0.5835	0.0791
0.6099	0.035	0.6267	0.0736
0.6261	0.0665	0.6231	0.1041
0.6414	0.0273	0.635	0.0878
0.5997	0.0354	0.6128	0.1204
0.6334	0.064	0.5707	0.0757
0.6364	0.0451	0.6781	0.1048
0.6249	0.0874	0.6127	0.0701
0.6163	0.0541	0.595	0.0329
0.6282	0.0519	0.6567	0.0581
0.6232	0.0723	0.6359	0.096
0.5882	0.0322	0.6367	0.1323
0.6515	0.0778	0.6267	0.0723
0.5969	0.0302	0.6539	0.089
0.6288	0.0337	0.6308	0.086
0.6225	0.0591	0.6004	0.1147
0.674	0.0554	0.5967	0.0931
0.6742	0.019	0.6163	0.0908
0.6676	0.0867	0.6523	0.0433
0.6484	0.0509	0.5901	0.123
0.6509	0.045	0.6489	0.0666
0.6767	0.0748	0.639	0.1271
0.6555	0.0934	0.6182	0.0989
0.6407	0.0428	0.6163	0.1694
0.66	0.0968	0.6134	0.072
0.6138	0.0692	0.6473	0.1076
0.6173	0.0782	0.6363	0.0539
0.6305	0.0807	0.6167	0.0033
0.6141	0.1129	0.6155	0.0328
0.6429	0.058	0.6581	0.086
0.6464	0.0707	0.6291	0.0802
0.6103	0.0247	0.6235	0.106
0.6339	0.0255	0.6145	0.0313
0.6168	0.1021	0.6576	0.0703
0.6138	0.0751	0.5897	0.1422
0.6619	0.0477	0.6276	0.0686
0.6481	0.0702	0.6215	0.1328
0.6472	0.0909	0.6485	0.0702
0.5987	0.0696	0.6411	0.0616
0.6451	0.0717	0.6093	0.1323
0.6076	0.0229	0.6378	0.1623
0.6617	0.0215	0.607	0.0389
0.6541	0.1093	0.6301	0.0839
0.6035	0.0515	0.6293	0.0419
0.6546	0.0099	0.6522	0.1188
0.6537	0.0525	0.6213	0.1381
0.624	0.1074	0.6025	0.0497
0.6435	0.0656	0.6103	0.0308
0.6049	0.011	0.645	0.0408
0.6411	0.0783	0.6324	0.0895
0.6023	0.0578	0.6462	0.1201
0.646	0.0078	0.6398	0.0759
0.6613	0.0972	0.6106	0.1331
0.6386	0.071	0.6534	0.0283
0.6255	0.0709	0.6148	0.1093
0.6284	0.051	0.6107	0.0443
0.6338	0.0089	0.5814	0.2023
0.6398	0.0619	0.6216	0.0143
0.653	0.0672	0.6126	0.0574
0.6249	0.1073	0.6182	0.1095
0.6296	0.0299	0.6131	0.1376
0.6273	0.0575	0.5649	0.1362
0.6474	0.0227	0.5739	0.0843
0.6086	0.0504	0.6449	0.0931
0.627	0.0854	0.5763	0.0764
0.6862	0.0651	0.5822	0.0798
0.6281	0.0604	0.6039	0.1194
0.6505	0.0488	0.6606	0.1273
0.6416	0.0554	0.6422	0.1109
0.6567	0.1017	0.6293	0.1349
0.6643	0.0911	0.6716	0.1548
0.6491	0.0733	0.6218	0.0701
0.6957	0.0812	0.6171	0.0683
0.6546	0.1266	0.6087	0.068
0.593	0.1009	0.6417	0.0679
0.6779	0.0484	0.6304	0.1472
0.6442	0.0413	0.6248	0.0357
0.5869	0.0572	0.6265	0.0329
0.6645	0.0606	0.6406	0.0489
0.6523	0.0742	0.6085	0.0735
0.6714	0.035	0.6176	0.0786
0.6416	0.0164	0.6277	0.0721
0.6483	0.0378	0.6421	0.0895
0.6164	0.1248	0.615	0.1127
0.6027	0.0095	0.6035	0.0984
0.6259	0.0705	0.6142	0.0577
0.6101	0.1199	0.6324	0.1098
0.6433	0.1123	0.6266	0.0601
0.604	0.049	0.6065	0.0686
0.6303	0.076	0.6337	0.0908
0.6246	0.0281	0.6404	0.1636
0.643	0.0666	0.636	0.0476
0.6654	0.0895	0.5738	0.0729
0.6196	0.1111	0.6527	0.0761
0.6476	0.1873	0.6238	0.1041
0.6662	0.0225	0.655	0.0382
0.6475	0.0191	0.6546	0.1071
0.6599	0.019	0.6348	0.1268
0.6366	0.0389	0.6298	0.1052
0.6281	0.0273	0.6444	0.117
0.6104	0.0355	0.6072	0.1028
0.6283	0.1344	0.6031	0.1027
0.6683	0.0906	0.6398	0.0896
0.6587	0.1092	0.596	0.07
0.6288	0.012	0.6061	0.0568
0.6319	0.0498	0.6477	0.1046
0.674	0.0501	0.6213	0.1111
0.6297	0.0362	0.6145	0.0396
0.6526	0.0612	0.6748	0.0602
0.6095	0.0473	0.636	0.1302
0.6425	0.0633	0.6308	0.1529
0.6205	0.0375	0.6483	0.0388
0.621	0.0459	0.6676	0.1037
0.6585	0.0688	0.622	0.1233
0.6205	0.0346	0.6275	0.0374
0.642	0.1205	0.6587	0.082
0.6243	0.0121	0.6136	0.1162
0.598	0.1129	0.6288	0.0324
0.6586	0.0487	0.6459	0.0796
0.625	0.0487	0.6613	0.1073
0.627	0.0797	0.5926	0.1304
0.6503	0.0687	0.6319	0.147
0.6411	0.1769	0.6469	0.0522
0.6702	0.0973	0.6001	0.0961
0.6744	0.0509	0.6321	0.0553
0.65	0.0382	0.6637	0.0574
0.6331	0.1319	0.6181	0.1347
0.6555	0.0603	0.5988	0.0366
0.6686	0.0289	0.6502	0.1047
0.6251	0.0485	0.672	0.0529
0.6058	0.0288	0.6568	0.15
0.6091	0.0348	0.6398	0.1549
0.6219	0.0292	0.6114	0.1234
0.619	0.0202	0.6235	0.052
0.6351	0.1238	0.6258	0.149
0.6353	0.0715	0.6104	0.1835
0.6344	0.0833	0.6285	0.076
0.6327	0.0475	0.6166	0.0754
0.6807	0.0977	0.6215	0.1134
0.6286	0.1065	0.5807	0.13
0.6145	0.0255	0.6099	0.0698
0.6174	0.077	0.6239	0.0788
0.6348	0.0243	0.6605	0.1145
0.6547	0.0605	0.6173	0.1057
0.6925	0.0739	0.6222	0.1422
0.6474	0.0416	0.6217	0.104
0.6778	0.0693	0.6581	0.1107
0.6521	0.006	0.6355	0.1133
0.6523	0.1127	0.6304	0.11
0.6425	0.0634	0.6368	0.0999
0.6481	0.0433	0.6319	0.0907
0.6272	0.0363	0.6225	0.0822
0.6428	0.03	0.6508	0.1054
0.632	0.0896	0.6169	0.1574
0.632	0.0919	0.6119	0.0795
0.63	0.029	0.607	0.0455
0.6154	0.0211	0.6452	0.067
0.6239	0.0922	0.5912	0.0848
0.6468	0.0273	0.6337	0.0789
0.6352	0.0948	0.6303	0.1419
0.6223	0.0775	0.6084	0.0788
0.6109	0.0692	0.6174	0.0586
0.64	0.1019	0.6683	0.1694
0.6492	0.0603	0.6225	0.1283
0.6505	0.0526	0.5994	0.1528
0.6447	0.0718	0.6355	0.0296
0.6078	0.0428	0.6631	0.0671
0.5953	0.067	0.6646	0.0503
0.6031	0.0344	0.6464	0.1375
0.6227	0.0027	0.6346	0.1043
0.6535	0.0653	0.6078	0.1379
0.6413	0.0789	0.6522	0.1307
0.6028	0.054	0.6369	0.0898
0.6137	0.0459	0.619	0.1333
0.6149	0.0937	0.6483	0.0787
0.6108	0.0722	0.6112	0.1598
0.6266	0.0746	0.6113	0.02
0.649	0.0649	0.648	0.2112
0.6434	0.1016	0.6247	0.1291
0.679	0.0869	0.6421	0.1403
0.5907	0.0296	0.5867	0.075
0.6778	0.0393	0.5935	0.1872
0.624	0.076	0.5796	0.014
0.6614	0.0492	0.6163	0.0362
0.6057	0.1343	0.6596	0.115
0.6084	0.0175	0.6244	0.145
0.6004	0.0236	0.6463	0.0924
0.6582	0.0457	0.6449	0.1365
0.6552	0.1247	0.5977	0.1222
0.6584	0.0871	0.6416	0.1641
0.6487	0.0404	0.6161	0.0536
0.6431	0.0512	0.6652	0.0926
0.6205	0.0893	0.6157	0.1016
0.6498	0.0231	0.6055	0.0869
0.6526	0.0395	0.628	0.203
0.6618	0.0651	0.646	0.1034
0.6715	0.0439	0.6289	0.0357
0.6635	0.0507	0.5876	0.0627
0.6196	0.0111	0.6314	0.0693
0.6696	0.0378	0.679	0.1329
0.6202	0.1005	0.6358	0.1358
0.64	0.0325	0.6038	0.0796
0.5971	0.0861	0.6433	0.1709
0.6435	0.0105	0.6038	0.1141
0.6342	0.06	0.6242	0.1111
0.6164	0.0129	0.6154	0.0496
0.655	0.0978	0.618	0.0734
0.6231	0.0465	0.5972	0.0814
0.6511	0.0791	0.6378	0.0709
0.6179	0.0864	0.613	0.053
0.6683	0.0607	0.6338	0.0918
0.6617	0.063	0.6051	0.1034
0.6215	0.0676	0.6191	0.0906
0.6168	0.0396	0.6259	0.097
0.6259	0.0317	0.6498	0.0778
0.6069	0.0492	0.6389	0.1034
0.6477	0.0193	0.6312	0.0695
0.6748	0.0174	0.636	0.0487
0.6356	0.0678	0.6373	0.1699
0.6267	0.0435	0.6494	0.122
0.5984	0.0524	0.6434	0.1133
0.647	0.053	0.6308	0.0777
0.6169	0.1055	0.6252	0.0834
0.6429	0.066	0.6497	0.173
0.6477	0.0587	0.6368	0.1559
0.6415	0.089	0.6032	0.0843
0.6349	0.0704	0.5545	0.1858
0.6747	0.0586	0.6263	0.084
0.5972	0.1022	0.6375	0.0373
0.7021	0.0953	0.6399	0.0883
0.6278	0.0189	0.566	0.0515
0.6633	0.1079	0.6192	0.088
0.6038	0.0224	0.5968	0.0457
0.6483	0.0876	0.6033	0.1709
0.6409	0.0973	0.6558	0.0316
0.6057	0.1467	0.5908	0.0902
0.6409	0.0135	0.6614	0.1579
0.6709	0.0623	0.5837	0.1013
0.6543	0.0715	0.6197	0.0234
0.6309	0.0366	0.6559	0.0943
0.6601	0.0543	0.6377	0.0988
0.6331	0.0705	0.6449	0.1015
0.6365	0.0431	0.6377	0.1182
0.6362	0.0546	0.5786	0.1705
0.6589	0.058	0.5952	0.1108
0.6337	0.1064	0.6152	0.1627
0.6249	0.022	0.6059	0.1235
0.662	0.0277	0.6398	0.1118
0.6404	0.0658	0.6409	0.0763
0.6171	0.1178	0.642	0.0845
0.6243	0.0582	0.6146	0.0523
0.6852	0.018	0.6457	0.0918
0.6277	0.0221	0.623	0.0619
0.6504	0.0873	0.5976	0.1202
0.594	0.0096	0.6474	0.1105
0.6667	0.0922	0.5936	0.0641
0.6288	0.0731	0.6185	0.1242
0.6734	0.1209	0.6573	0.031
0.6398	0.0416	0.622	0.1052
0.6593	0.0294	0.6643	0.0187
0.6827	0.0606	0.6477	0.1036
0.6348	0.041	0.6292	0.1132
0.6321	0.0967	0.6414	0.1043
0.5898	0.0625	0.6743	0.1124
0.6386	0.0329	0.5997	0.1148
0.6234	0.0413	0.6529	0.0439
0.6416	0.0382	0.6596	0.0859
0.6437	0.027	0.551	0.0657
0.6016	0.0813	0.6474	0.0703
0.6645	0.0368	0.625	0.0625
0.6352	0.0211	0.6491	0.1629
0.6463	0.0179	0.642	0.083
0.6121	0.0388	0.6203	0.164
0.6207	0.0325	0.5725	0.0649
0.6366	0.0163	0.5972	0.0545
0.6173	0.0044	0.6215	0.1057
0.6702	0.0753	0.612	0.0803
0.6287	0.0591	0.6113	0.0773
0.6528	0.0893	0.6205	0.1404
0.6678	0.1119	0.612	0.1004
0.631	0.0711	0.6327	0.1014
0.5878	0.055	0.6672	0.0715
0.6625	0.0701	0.6343	0.0386
0.6235	0.0566	0.6335	0.0845
0.6055	0.0316	0.6428	0.1107
0.6207	0.0421	0.5693	0.0915
0.6512	0.0439	0.6324	0.0705
0.665	0.0362	0.6218	0.0966
0.6413	0.0365	0.625	0.1335
0.6221	0.0742	0.6412	0.1507
0.6709	0.0261	0.6327	0.149
0.6412	0.0567	0.6278	0.0266
0.5972	0.097	0.6347	0.1202
0.6433	0.051	0.6164	0.0416
0.6525	0.0428	0.6631	0.092
0.6289	0.0266	0.6221	0.0962
0.6348	0.0606	0.6082	0.0732
0.641	0.0681	0.6039	0.169
0.6137	0.0171	0.6408	0.1389
0.6205	0.0209	0.6435	0.1237
0.5823	0.0392	0.6145	0.0994
0.6834	0.044	0.6127	0.0455
0.6384	0.0418	0.6595	0.1195
0.6423	0.0487	0.6547	0.1289
0.6124	0.077	0.6297	0.0689
0.6523	0.0554	0.6096	0.0359
0.6636	0.1269	0.6519	0.0269
0.627	0.1164	0.6073	0.0775
0.5965	0.0909	0.6117	0.1111
0.6169	0.0334	0.6149	0.1522
0.6295	0.023	0.6371	0.1558
0.639	0.0394	0.6356	0.0505
0.6291	0.043	0.6045	0.1387
0.631	0.0178	0.6142	0.1207
0.6424	0.0139	0.6331	0.0899
0.6807	0.1101	0.6583	0.0985
0.645	0.1034	0.6262	0.084
0.6477	0.0613	0.6431	0.0529
0.6255	0.137	0.6101	0.0919
0.6309	0.076	0.5788	0.1862
0.5952	0.0764	0.5992	0.0307
0.6331	0.0614	0.6322	0.0792
0.6437	0.0696	0.6536	0.1133
0.6277	0.061	0.595	0.1543
[truncated: 8,001 more rows]

## Sheet: fig2c
point_center	std
0.580756	0.000646598
0.74235	0

## Sheet: fig3a
label	value	std	pvalue
lh.hippocampus	0.0738794	0.013667	0.02425
rh.hippocampus	0.0705186	0.0114354	0.02197
rh.MBelt	0.0697302	0.0135459	0.02666
lh.thalamus	0.0602755	0.0125959	0.03035
lh.9-46d	0.0598831	0.0114328	0.02802
rh.PBelt	0.0574385	0.00904094	0.0219
rh.LBelt	0.0573972	0.00883793	0.02262
rh.8Av	0.0558893	0.0105247	0.02977
rh.52	0.0557831	0.0108372	0.03021
lh.8Av	0.0557547	0.0105963	0.02959
rh.9-46d	0.0557259	0.0102836	0.0308
rh.46	0.0541159	0.0102578	0.03048
rh.8BL	0.0539003	0.0105364	0.0317
lh.POS2	0.0534453	0.0111592	0.03288
rh.SFL	0.0528002	0.0102475	0.03184
rh.thalamus	0.0524924	0.0113603	0.03272
lh.8BL	0.0524295	0.010203	0.03359
rh.p9-46v	0.0520156	0.00971366	0.03144
rh.A1	0.0515939	0.00979628	0.0288
lh.caudate	0.0513615	0.0116105	0.03419
lh.V3	0.0513523	0.0114083	0.03478
lh.3a	0.0510738	0.0112415	0.03421
rh.3a	0.0509965	0.010224	0.03346
rh.s6-8	0.0507988	0.00983933	0.03215
lh.a9-46v	0.0505474	0.00958379	0.03086
lh.4	0.0504399	0.0103635	0.03236
rh.3b	0.0503052	0.0100997	0.03254
lh.3b	0.0500353	0.0109279	0.03334
lh.V3A	0.0500107	0.0108431	0.03326
rh.8BM	0.0499559	0.0104802	0.03457
lh.9p	0.0498476	0.0101502	0.03374
rh.PFm	0.049735	0.00952984	0.03042
lh.V1	0.0496374	0.0108336	0.03281
rh.i6-8	0.0495723	0.00921613	0.03104
lh.6ma	0.049352	0.00991093	0.03402
lh.V2	0.0492558	0.0106689	0.03439
rh.2	0.0487894	0.00926813	0.03007
lh.46	0.048744	0.00952217	0.0326
lh.SFL	0.048704	0.00989917	0.03457
rh.4	0.0485741	0.0103438	0.03332
lh.9a	0.0484074	0.009652	0.03295
lh.2	0.0481435	0.0103301	0.03367
lh.7Am	0.0480503	0.0105609	0.03537
rh.caudate	0.0480469	0.0110718	0.03461
lh.DVT	0.0480428	0.0103304	0.03397
rh.V1	0.0480373	0.00845684	0.02768
rh.6ma	0.0475783	0.00923887	0.03235
lh.8BM	0.0475681	0.0097826	0.03507
lh.8Ad	0.0475647	0.0103665	0.03399
lh.7AL	0.0472628	0.0098985	0.03277
rh.FFC	0.0472094	0.00611918	0.03525
lh.PGp	0.0471321	0.00999733	0.03495
lh.SCEF	0.0469188	0.010038	0.03525
lh.52	0.0467823	0.0103135	0.03637
rh.8Ad	0.0467615	0.0100659	0.03381
lh.9m	0.0467586	0.00980664	0.03507
rh.5mv	0.0466682	0.00933173	0.03279
rh.8C	0.0466133	0.00930201	0.03408
rh.FEF	0.0464753	0.0092613	0.03435
lh.s6-8	0.0462019	0.00882441	0.03381
rh.V3	0.0461932	0.00881529	0.02964
rh.PoI1	0.046093	0.00950257	0.03398
rh.p10p	0.0460697	0.00891502	0.03372
lh.5mv	0.0460173	0.010111	0.03713
lh.V4	0.0459513	0.00998943	0.03646
lh.31pd	0.0459486	0.00971347	0.03457
lh.8C	0.0457082	0.0099964	0.03518
rh.a32pr	0.0456976	0.00950104	0.03445
lh.V6	0.0455762	0.00903281	0.03183
lh.PI	0.0453315	0.0100087	0.03662
lh.TE1p	0.0452218	0.00969093	0.03696
lh.p32pr	0.0451493	0.00982171	0.037
lh.5L	0.0451367	0.00967311	0.03391
lh.PHT	0.045029	0.00966794	0.03546
lh.d32	0.0448822	0.00935508	0.03604
lh.PH	0.0448297	0.010095	0.03649
lh.i6-8	0.0446452	0.00894205	0.03569
lh.CC	0.0445739	0.00932969	0.03544
lh.7m	0.0445671	0.00923671	0.03559
lh.PF	0.0444825	0.0093751	0.03621
lh.IPS1	0.0444344	0.00995537	0.03441
rh.23c	0.0444289	0.00911407	0.03324
rh.STSvp	0.0443464	0.00773968	0.02737
lh.6a	0.0442246	0.00962153	0.0364
rh.V6	0.0441958	0.00815138	0.02807
rh.a47r	0.0440501	0.00817283	0.03277
rh.IFSp	0.0439868	0.00870374	0.03508
lh.6mp	0.0439098	0.00944421	0.03586
lh.A1	0.0438466	0.0093226	0.03321
lh.55b	0.0437797	0.00923453	0.03456
rh.SCEF	0.0435135	0.00877604	0.03495
lh.LBelt	0.0434851	0.00873604	0.03414
lh.IFSa	0.0433722	0.00886106	0.03463
rh.d32	0.043355	0.00932336	0.03618
lh.MBelt	0.0433287	0.00948917	0.03394
lh.FEF	0.0433029	0.00910674	0.03481
lh.PCV	0.0431766	0.00967132	0.03702
lh.STSva	0.0431508	0.00973522	0.03657
rh.6d	0.0430908	0.00824966	0.03367
rh.CC	0.0430463	0.00979014	0.03842
lh.p9-46v	0.0429755	0.00860247	0.03498
rh.DVT	0.0427812	0.00874799	0.03416
rh.PF	0.0426697	0.00858732	0.03477
rh.PI	0.0423981	0.00808873	0.03416
rh.9m	0.0423747	0.00887791	0.03844
rh.7Am	0.042344	0.00820807	0.03297
rh.9p	0.0420659	0.00889928	0.03491
rh.a9-46v	0.041986	0.00775955	0.03302
rh.STSda	0.0419615	0.00768769	0.02869
lh.V7	0.0418381	0.0084812	0.03386
rh.31pd	0.041635	0.00816442	0.03384
lh.PFm	0.0415531	0.00907432	0.0373
lh.23c	0.0414634	0.00924446	0.03817
rh.IPS1	0.0412574	0.00903039	0.03444
rh.POS2	0.0411998	0.00841042	0.03357
lh.24dd	0.0411606	0.00949499	0.03863
rh.24dd	0.0411107	0.00904537	0.03787
lh.a32pr	0.0409462	0.00879847	0.0369
lh.PBelt	0.0409071	0.00916254	0.03601
rh.6a	0.0407955	0.00868785	0.03504
lh.p10p	0.0404307	0.00876763	0.03776
rh.LIPv	0.0403903	0.00748586	0.03115
lh.FST	0.040195	0.00887842	0.03698
lh.V3B	0.0401829	0.00875128	0.03681
rh.V3A	0.0401557	0.00924822	0.03764
rh.9a	0.0400703	0.00810038	0.03677
lh.PHA3	0.0399861	0.00847101	0.03886
rh.globuspallidus	0.0399545	0.00937123	0.03797
rh.PCV	0.0399487	0.00834475	0.03559
rh.PGi	0.0399178	0.00827611	0.03402
lh.MI	0.0397581	0.00868067	0.03768
lh.amygdala	0.0397133	0.00829661	0.03454
rh.A5	0.0397084	0.0084326	0.03519
rh.VIP	0.0394799	0.00768641	0.03365
lh.6d	0.0394657	0.00871948	0.03624
rh.MI	0.0394047	0.00800735	0.03681
rh.6mp	0.0393866	0.00770184	0.03419
lh.TE1m	0.0393809	0.00771734	0.03447
lh.TE1a	0.0393468	0.00846639	0.03549
lh.putamen	0.0393235	0.00958022	0.03982
rh.MIP	0.0392746	0.007694	0.03295
lh.24dv	0.0390787	0.00885553	0.03886
rh.55b	0.0389871	0.00721574	0.0347
rh.V2	0.0389463	0.00863518	0.03644
lh.PGs	0.0389373	0.00869554	0.03775
lh.7Pm	0.0388318	0.00835368	0.03745
lh.PoI1	0.0388058	0.0086852	0.03877
lh.TE2a	0.0387371	0.00850458	0.03766
lh.FOP4	0.0385875	0.00900444	0.03867
rh.AIP	0.0385837	0.00787389	0.03456
rh.IP2	0.038441	0.00768145	0.03407
rh.IFSa	0.0384076	0.00781826	0.037
lh.MIP	0.0382994	0.00814976	0.03767
lh.FOP5	0.0382621	0.00866467	0.03881
lh.STSda	0.0381674	0.00810945	0.03567
lh.AAIC	0.0380904	0.0082452	0.03686
lh.p47r	0.0378654	0.00811338	0.03766
rh.PGs	0.0378332	0.0079891	0.0349
lh.11l	0.0378263	0.00809329	0.03706
lh.7PC	0.0377	0.00777585	0.03618
rh.44	0.0376529	0.00737557	0.03591
rh.7PC	0.0374195	0.00721832	0.03542
lh.MT	0.0374078	0.00795333	0.03663
lh.IFSp	0.0371742	0.00773567	0.03744
lh.p32	0.0371534	0.00794332	0.03913
rh.TE1m	0.0371137	0.00793467	0.03759
rh.p32pr	0.0369853	0.00828871	0.03894
lh.13l	0.036958	0.00561941	0.03981
rh.TE1p	0.0369477	0.00739432	0.03562
rh.TF	0.0368117	0.00748236	0.03699
lh.globuspallidus	0.0367977	0.00834155	0.04009
rh.IP1	0.0367813	0.0076392	0.03375
rh.PeEc	0.0366332	0.00484687	0.03764
rh.putamen	0.0366284	0.00886089	0.03935
rh.11l	0.036556	0.00706071	0.03647
rh.accubens	0.0365235	0.00781841	0.03739
lh.STSvp	0.0364787	0.00846997	0.03949
rh.PGp	0.0364369	0.00791154	0.03692
lh.AVI	0.0364321	0.00754694	0.03943
lh.44	0.0363492	0.00747237	0.03635
rh.6r	0.0361475	0.00775773	0.03808
lh.TGd	0.0359019	0.00835101	0.03946
rh.STSva	0.0358132	0.00791021	0.03863
rh.7m	0.035763	0.00793624	0.03773
rh.7AL	0.0357218	0.00693859	0.03483
rh.IFJa	0.0356735	0.00751904	0.03746
rh.5L	0.0355735	0.00794273	0.0365
rh.TE2a	0.0355502	0.00740022	0.03634
lh.TE2p	0.0354271	0.00812376	0.03912
rh.7Pm	0.0354247	0.00721405	0.03439
rh.10d	0.0353486	0.00727741	0.03819
lh.6r	0.0353215	0.00779459	0.03874
lh.a10p	0.0349663	0.00741211	0.03956
rh.PH	0.0349211	0.00736979	0.03652
rh.5m	0.0348953	0.00776007	0.03887
rh.A4	0.0348195	0.00750111	0.03668
rh.V3B	0.0346747	0.00727871	0.03703
lh.IP0	0.0346718	0.00828254	0.03987
lh.VMV2	0.0346123	0.00791283	0.03927
lh.LO3	0.0345351	0.00766949	0.03724
lh.a47r	0.0345128	0.0072134	0.03788
lh.V3CD	0.0342535	0.00744543	0.03782
rh.amygdala	0.0342257	0.00706921	0.03666
lh.RI	0.0340483	0.00890482	0.04147
lh.V6A	0.0335645	0.0067418	0.03621
lh.6v	0.0333191	0.00754573	0.03851
lh.POS1	0.0330665	0.00756624	0.03857
rh.24dv	0.032817	0.00794108	0.04042
lh.45	0.032799	0.00720852	0.03918
lh.RSC	0.0327043	0.00796291	0.03985
lh.10d	0.0325882	0.00671104	0.03959
rh.V3CD	0.0325779	0.00724378	0.03783
lh.VIP	0.0324225	0.00680243	0.03878
rh.7PL	0.0323519	0.00673938	0.03613
lh.MST	0.0323453	0.00722527	0.03801
rh.TE2p	0.0322626	0.00776414	0.03973
rh.FOP5	0.032134	0.00687654	0.03922
rh.VVC	0.0319929	0.00499468	0.04005
lh.47s	0.0319205	0.00712584	0.04006
lh.STSdp	0.0319118	0.00803443	0.03961
rh.STSdp	0.0319029	0.00745823	0.04069
lh.V8	0.0317833	0.00665678	0.03749
rh.TA2	0.0317421	0.00631921	0.0342
lh.A5	0.031734	0.00731605	0.03859
lh.IP1	0.0317323	0.00748066	0.03965
lh.PEF	0.0317138	0.00696749	0.0392
lh.TF	0.0316824	0.00760426	0.04139
rh.FOP3	0.0315107	0.00696591	0.03863
rh.PHT	0.0314784	0.00643992	0.03684
lh.LIPv	0.0311608	0.00691209	0.03907
lh.VVC	0.0305862	0.00618991	0.04009
rh.p47r	0.0305816	0.00659066	0.03945
lh.PGi	0.0304827	0.00803167	0.04177
lh.TPOJ2	0.0304193	0.00760903	0.04019
lh.IFJa	0.0301832	0.00678981	0.03972
lh.1	0.0299808	0.00729456	0.03965
lh.V4t	0.0298722	0.0064711	0.03872
lh.IFJp	0.0295809	0.00694818	0.04069
lh.PHA2	0.0295431	0.00635262	0.04004
lh.FFC	0.0294575	0.00686575	0.04089
rh.FST	0.0293106	0.00654344	0.03927
rh.IP0	0.0292595	0.00662524	0.03911
lh.IP2	0.0292159	0.00752959	0.0407
rh.FOP4	0.0289914	0.00722517	0.04062
rh.p32	0.0289443	0.00693002	0.0412
rh.33pr	0.0287624	0.00683299	0.04062
lh.A4	0.0287565	0.00677984	0.03842
rh.FOP1	0.0287512	0.00711474	0.04062
rh.PoI2	0.0286825	0.00622024	0.03885
lh.7PL	0.0285314	0.0065787	0.04018
rh.LIPd	0.0281021	0.0057401	0.03595
lh.OP2-3	0.0280056	0.00656035	0.04167
rh.PEF	0.0279742	0.00602908	0.03991
lh.PreS	0.0279075	0.00619424	0.04059
rh.V4	0.0278387	0.00636074	0.03683
rh.TPOJ1	0.0278314	0.00724665	0.04013
lh.AIP	0.0277365	0.00725097	0.04107
rh.RI	0.0275547	0.00645356	0.04003
lh.LO2	0.02706	0.00605571	0.03875
rh.ProS	0.0269635	0.0050874	0.03429
rh.RSC	0.0268715	0.00597202	0.03958
lh.47l	0.0267261	0.00655541	0.04118
lh.FOP2	0.0266019	0.00734965	0.04219
lh.FOP1	0.0265807	0.00660825	0.04083
lh.5m	0.0265195	0.00650602	0.04138
rh.VMV2	0.0261694	0.00639596	0.04115
lh.accubens	0.026151	0.00613634	0.04036
rh.LO3	0.0261396	0.00637918	0.03979
rh.31a	0.0260413	0.00572958	0.03978
rh.MST	0.0258173	0.00633107	0.04111
lh.FOP3	0.0257384	0.00684417	0.04148
rh.V7	0.025689	0.00504323	0.03663
lh.47m	0.0256383	0.00572205	0.04112
lh.OFC	0.0255446	0.00465137	0.04213
rh.TPOJ2	0.0255369	0.00634324	0.04029
rh.TE1a	0.0253143	0.00562046	0.03973
lh.LO1	0.025286	0.00558414	0.04063
rh.45	0.0251289	0.00591231	0.04213
lh.pOFC	0.0249926	0.00567727	0.0421
lh.PFcm	0.0248929	0.00625736	0.04263
rh.V6A	0.0248212	0.00511762	0.03666
lh.TPOJ3	0.0247732	0.0058379	0.04036
rh.TGd	0.0245361	0.00646783	0.04149
lh.PSL	0.0243406	0.00656568	0.04128
lh.PFop	0.0242384	0.00592155	0.04284
lh.Pir	0.0241795	0.00604042	0.04116
lh.Ig	0.0237645	0.00617792	0.04217
lh.43	0.0237269	0.00644594	0.04294
lh.TGv	0.0235553	0.00513306	0.04099
lh.VMV3	0.0233365	0.00537753	0.04198
lh.OP1	0.0233071	0.00531327	0.04249
rh.a10p	0.0232343	0.00565274	0.04242
rh.TPOJ3	0.0231504	0.00604276	0.04232
lh.PeEc	0.0230433	0.00467338	0.04286
rh.FOP2	0.0229932	0.00533122	0.04093
lh.TPOJ1	0.0228636	0.00633856	0.04257
lh.PoI2	0.0228016	0.00571606	0.04143
rh.IFJp	0.0227798	0.00540468	0.04113
lh.OP4	0.0227768	0.00551456	0.04374
rh.p24	0.0227457	0.00516197	0.04224
lh.ProS	0.0226569	0.00557041	0.04082
lh.LIPd	0.0225235	0.00555225	0.04154
lh.d23ab	0.0221855	0.00592129	0.04259
rh.V4t	0.0221098	0.00501957	0.0419
rh.VMV3	0.0219696	0.00520973	0.04222
lh.PFt	0.0216046	0.00581024	0.0429
rh.STV	0.0215632	0.00498271	0.03898
rh.V8	0.0213892	0.00491277	0.03855
lh.s32	0.0212138	0.00489891	0.04264
lh.a24pr	0.0211949	0.00551593	0.04358
rh.43	0.021125	0.00521361	0.04202
rh.MT	0.0206422	0.00506486	0.04031
lh.31pv	0.0206268	0.00568464	0.04312
rh.PHA3	0.0202837	0.00485755	0.04181
lh.PIT	0.0201658	0.00526417	0.04128
lh.10r	0.0198571	0.00537718	0.04363
rh.47m	0.0193961	0.00402351	0.04088
rh.47s	0.0193712	0.00457083	0.04239
rh.AVI	0.0189692	0.00435796	0.04245
lh.v23ab	0.018862	0.00501434	0.04297
rh.PIT	0.0188059	0.00491251	0.04136
rh.PSL	0.0187525	0.00440611	0.04118
rh.a24pr	0.0186629	0.00485839	0.04312
lh.STGa	0.0186134	0.00463392	0.04291
lh.33pr	0.0185753	0.00498377	0.04203
rh.1	0.0183178	0.00498536	0.04209
rh.PreS	0.018247	0.00481477	0.04246
lh.a24	0.0181032	0.0046771	0.04307
rh.TGv	0.017764	0.0047753	0.04321
lh.PHA1	0.0176489	0.00449691	0.04407
rh.AAIC	0.0176175	0.00440098	0.04294
rh.10pp	0.0174557	0.00470058	0.04403
lh.10pp	0.0172412	0.00495808	0.04473
rh.6v	0.0170504	0.00502037	0.0444
rh.Ig	0.0170134	0.00492586	0.04403
rh.POS1	0.0156601	0.00504284	0.04449
rh.PFt	0.0156311	0.0046227	0.04364
rh.LO1	0.015397	0.00383643	0.04301
lh.TA2	0.0150087	0.00411299	0.04345
rh.OP2-3	0.0145199	0.0043429	0.04492
lh.STV	0.0143476	0.00447522	0.04411
rh.31pv	0.0141076	0.00373765	0.04344
rh.Pir	0.0140282	0.00376017	0.04262
rh.PFcm	0.0140029	0.00475172	0.04558
rh.OFC	0.013352	0.00329025	0.04404
lh.31a	0.0131499	0.00417066	0.04482
rh.10v	0.0124064	0.00416183	0.04603
rh.PHA1	0.0118471	0.00339872	0.04463
lh.EC	0.0116878	0.00324027	0.04517
lh.10v	0.0116805	0.00398436	0.04655
rh.47l	0.0114512	0.0034452	0.04533
rh.p24pr	0.0113396	0.00409148	0.04617
rh.pOFC	0.011084	0.00354188	0.04663
rh.LO2	0.0109542	0.00306084	0.04479
rh.OP1	0.0108626	0.00364809	0.04597
rh.OP4	0.00953809	0.00395863	0.04653
rh.VMV1	0.00882306	0.00283371	0.04606
rh.s32	0.00881542	0.00276789	0.04678
rh.10r	0.00853791	0.0034263	0.04679
rh.a24	0.00680633	0.00319906	0.0483
rh.PHA2	0.00633623	0.00247801	0.04634
rh.PFop	0.00620675	0.00374356	0.04733
lh.p24pr	0.00609741	0.00351606	0.04759
lh.p24	0.00488368	0.00275832	0.04837
lh.23d	0.00485199	0.0034211	0.04879
rh.v23ab	0.00425403	0.00275437	0.04842
lh.VMV1	0.00340002	0.00275197	0.04857
rh.13l	0.00296193	0.00252516	0.04885
rh.EC	0.00264339	0.00200154	0.04876
rh.STGa	-7.57739e-05	0.00272612	0.04994
rh.d23ab	-0.0024447	0.00223662	0.05217
rh.25	-0.0060271	0.00324689	0.05235
rh.H	-0.00874117	0.00194356	0.05485
rh.23d	-0.00903447	0.00335919	0.05339
lh.H	-0.0124438	0.00278065	0.05626
lh.25	-0.0131325	0.00305086	0.05526

## Sheet: fig3b
label	value	std	pvalue
emt_emm_PriNegPHit	0.0794358	0.011349	0.01648
emt_emm_PriNeuPHit	0.0769504	0.0109862	0.01683
att_crt_invRTtrim3mean_85	0.074026	0.0100233	0.01259
att_crt_invRTtrim3mean_59	0.0710512	0.00967658	0.01347
emt_emm_DetNegPic	0.0687707	0.0099901	0.02166
att_crt_invRTtrim3mean_73	0.068487	0.00959751	0.01421
att_cat_SubScore3	0.0678635	0.00865399	0.01
lng_pic_ntarget_p	0.0673005	0.00861865	0.01451
emt_emm_PriPosPHit	0.0665983	0.00987912	0.01968
lng_pic_ACC_priming_all	0.0657112	0.00857049	0.01582
emt_emm_ValPrNeg	0.0652926	0.00942216	0.02255
att_crt_invRTtrim3mean_79	0.065287	0.00914653	0.01533
emt_emm_PriPFA	0.0647353	0.00938568	0.02148
emt_emm_DetNeuPic	0.0645181	0.00939355	0.02288
lng_pic_ACC_baseline_filler	0.0636208	0.00832482	0.01473
emt_emm_NegValNeg	0.063179	0.009454	0.02383
emt_emm_ObjPrNeg	0.0624232	0.00920126	0.02451
att_cat_SubScore1	0.0623327	0.0082866	0.01389
lng_pic_ACC_baseline_all	0.0622627	0.00812301	0.01635
emt_ekm_fea_Fea	0.0616264	0.0081946	0.01555
emt_emm_DetPosPic	0.0612332	0.00927424	0.0241
emt_emm_ObjPrNeu	0.059646	0.0088536	0.02496
emt_emm_ObjPrPos	0.0588167	0.00883129	0.02537
lng_pic_ACC_baseline_low_phon	0.0581136	0.00800259	0.01544
emt_emm_ValPrNeu	0.0577822	0.00885599	0.02551
emt_emm_ObjNegPHit	0.0576179	0.0085843	0.02602
lng_pic_ACC_priming_prime_high_sem	0.0572559	0.00762451	0.01555
att_cat_SubScore4	0.0564492	0.0075482	0.01506
emt_emm_ObjDprNeg	0.0554431	0.00838811	0.02675
emt_emm_NeuValNeu	0.0553326	0.00828474	0.02783
emt_emm_ObjDprNeu	0.0549814	0.00823559	0.02644
lng_pic_ACC_priming_prime_unrel	0.0549453	0.00742501	0.01713
lng_pic_ACC_priming_prime_low_sem	0.0541149	0.00745716	0.01741
emt_emm_ObjNeuPHit	0.0540042	0.00803442	0.02655
emt_emm_ValNegPHit	0.0537513	0.0082711	0.0273
mem_vst_K_ss4	0.0536638	0.00740316	0.01686
emt_emm_ValPrPos	0.053272	0.00847993	0.02648
emt_emm_ObjPosPHit	0.0532124	0.00787918	0.02701
att_cat_SubScore2	0.0528925	0.00711509	0.01566
emt_emm_ObjDprPos	0.0528342	0.00819545	0.02753
lng_pic_ACC_priming_target_low_phon	0.0528322	0.00734466	0.01742
lng_pic_ACC_baseline_high_phon	0.0507671	0.00699265	0.01929
lng_pic_nctarget_p_low_sem	0.0504901	0.0072492	0.02205
lng_pic_ACC_priming_target_high_sem	0.0502015	0.00710796	0.01846
lng_pic_nctarget_p	0.049085	0.00693035	0.024
lng_pic_ACC_priming_target_high_phon	0.0485185	0.00688578	0.02088
emt_ekm_sad_Sad	0.0481034	0.00690683	0.02262
emt_ekm_sur_Sur	0.047455	0.00668299	0.02189
emt_emm_PosValPos	0.0461392	0.00779012	0.03042
mem_bfs_SubScore2	0.0461019	0.00653203	0.01899
mem_ffc_fac_FAMnam	0.045774	0.00673527	0.02314
lng_pic_ACC_priming_target_unrel	0.0456891	0.00651569	0.02175
mem_vst_K_ss3	0.0445629	0.00666446	0.02175
lng_pic_ACC_priming_target_low_sem	0.0432274	0.00620926	0.02238
lng_pic_nRTcorrect	0.0419729	0.00596689	0.02673
emt_emm_ValNeuPHit	0.0418835	0.00648935	0.03256
lng_pic_nctarget_p_unrel	0.0416895	0.0059337	0.02579
lng_pic_nctarget	0.0415965	0.00607864	0.02705
lng_pic_nctarget_p_high_phon	0.0415504	0.00622102	0.0264
lng_pic_nctarget_p_high_sem	0.0415292	0.00606417	0.02569
lng_pic_ACC_baseline_unrel	0.0412266	0.00595045	0.02344
lng_pic_ACC_priming_prime_high_phon	0.0394524	0.00590016	0.02419
emt_emm_ObjzROCPos	0.0386646	0.00606542	0.03228
mem_vst_Prcsn_ss2	0.0386277	0.00603541	0.02258
lng_pic_ACC_baseline_low_sem	0.0384026	0.00565361	0.02485
lng_pic_ACC_baseline_high_sem	0.0381032	0.00543945	0.02538
mem_vst_Prcsn_ss1	0.0374727	0.00604801	0.02417
lng_pic_ACC_priming_prime_low_phon	0.0364531	0.00544038	0.02606
mem_ffc_fac_FAMfam	0.0358311	0.00539608	0.02984
mem_ffc_fac_FAMocc	0.0354925	0.00539218	0.02981
mem_vst_K_ss2	0.0351619	0.00574171	0.02719
lng_pic_nctarget_p_low_phon	0.0346731	0.00531299	0.03021
comp_story_recognition	0.0344947	0.00563892	0.02579
att_srt_invRTtrim3mean	0.0344902	0.00535773	0.02675
emt_emm_OldNewRC	0.0341376	0.00534779	0.03483
emt_emm_ObjzROCNeg	0.0340126	0.00542219	0.03324
lng_pic_nRTusable_baseline	0.0332014	0.0049902	0.03147
lng_tot_sum_KC	0.0323824	0.00513974	0.02961
emt_emm_ValPosPHit	0.0320049	0.00573786	0.03599
emt_emm_ObjzROCNeu	0.03197	0.00523049	0.03437
emt_ekm_ang_Ang	0.0298175	0.0047968	0.03151
lng_pic_nRTusable	0.0293632	0.00459461	0.03411
cogs_mmse_cal	0.0291743	0.00495064	0.03
comp_sleep_efficiency	0.0282107	0.00466907	0.03356
lng_pic_nRTusable_priming	0.0272366	0.00425486	0.03457
att_srt_Ncorrect	0.0254978	0.00417559	0.03497
lng_syn_pValid_semunamb	0.0250606	0.00397947	0.03514
emt_emm_PriPrNeg	0.0246521	0.00451624	0.03828
lng_pic_nMic1Resp1	0.0240372	0.00383401	0.03673
lng_syn_pYes_synunamb	0.0235877	0.00383724	0.03408
mem_ffc_fac_UNunfam	0.023557	0.00381365	0.03533
lng_syn_pValid_semdom	0.0235207	0.00387553	0.03618
lng_syn_pValid_synsub	0.0228851	0.00368781	0.03661
lng_syn_pValid_synunamb	0.0228038	0.00376461	0.03676
lng_syn_pValid_synamb	0.0225358	0.00371994	0.03713
lng_syn_pValid_semamb	0.0225222	0.00367078	0.03722
lng_pic_pfx_reITRT_corrp_high_sem	0.0220859	0.00351371	0.03703
lng_syn_pValid_syndom	0.0218574	0.00357681	0.03744
lng_syn_pYes_semamb	0.021697	0.00343986	0.03755
emt_emm_PriPrNeu	0.0216019	0.00394306	0.04051
emt_emr_NegR_mean_WvsR	0.0215601	0.00405532	0.03888
emt_ekm_hap_Hap	0.021487	0.00341932	0.03615
lng_syn_pValid_semsub	0.0211513	0.00345482	0.03819
att_crt_invRTtrim3Ntrials_59	0.021146	0.00365209	0.03654
mtr_frc_SliderOverCompensationMean	0.0209884	0.00362804	0.03783
lng_syn_pValid_overall	0.0208035	0.00339332	0.03827
lng_syn_pYes_semdom	0.0203907	0.0033491	0.03677
lng_syn_pYes_semsub	0.0202587	0.00317768	0.03774
lng_syn_pValid_semunacc	0.0191661	0.00320025	0.0383
comp_qual	0.0185214	0.00315504	0.03738
att_hot_NumRows	0.0184873	0.00322174	0.03679
lng_syn_pYes_syndom	0.0180762	0.00317947	0.03906
mtr_mtl_EarlyExposureMovementTimeSD	0.0178297	0.00341351	0.04075
att_srt_NtrialsinvRTtrim3	0.0177612	0.0030818	0.03881
lng_syn_pValid_synunacc	0.0177478	0.00307975	0.03985
hint_age_edu_finish	0.0167224	0.00277091	0.0377
lng_pic_rtmin	0.0164457	0.00303361	0.03872
emt_emm_PriPrPos	0.0162304	0.00338656	0.04196
mtr_mtl_EarlyExposureTrajectoryErrorMean	0.01607	0.00325972	0.04179
att_crt_invRTtrim3Ntrials_85	0.0159875	0.00294372	0.03893
hint_health_otc	0.0155462	0.00327827	0.03994
att_crt_invRTtrim3Ntrials_79	0.015465	0.00274739	0.03978
lng_syn_pYes_semunamb	0.0147958	0.00267946	0.0409
lng_pic_pfx_reITRT_corrp_high_phon	0.0145789	0.00280664	0.041
lng_syn_pYes_synamb	0.0144734	0.00255809	0.04203
mem_bfs_SubScore1	0.0143964	0.00268489	0.03917
att_crt_invRTtrim3Ntrials_73	0.0141717	0.00258753	0.04083
mtr_mtl_EarlyPostExposureMovementTimeSD	0.0140701	0.00306579	0.0423
lng_pic_pfx_reITRT_corrp_high_sem_vs_low_sem	0.0139939	0.00267712	0.04159
emt_emr_PosW_mean_pos	0.013979	0.00320014	0.04304
att_crt_Ncorrect_all	0.0138853	0.00262293	0.04162
soc_relatives_txt_email	0.013656	0.00267139	0.03959
mem_vst_Doubt_ss2	0.0135502	0.00248357	0.04177
comp_hours_slept	0.0128771	0.00267194	0.04306
mem_vst_Doubt_ss1	0.0123476	0.00242668	0.04284
emt_emm_GstNegPic	0.0120834	0.00306694	0.04273
mtr_frc_SliderFingerComplianceMean	0.0119533	0.00290262	0.04477
att_crt_invRTtrim3sd_85	0.0113984	0.00237421	0.04133
comp_HADS_anxiety	0.011298	0.00225948	0.04059
soc_friends_txt_email	0.0112308	0.00232607	0.04139
mtr_mtl_LateExposureMovementTimeSD	0.0106919	0.00272206	0.04368
emt_emm_GstPosPic	0.0102913	0.00269512	0.04418
emt_emm_GstNeuPic	0.0101479	0.00288468	0.04435
lng_syn_pYes_semunacc	0.00993546	0.00201431	0.04376
mtr_mtl_LatePostExposureMovementTimeSD	0.00962363	0.0025276	0.04529
lng_syn_pYes_synsub	0.00958484	0.00201448	0.04434
mtr_mtl_EarlyPostExposureTrajectoryErrorMean	0.00954287	0.00248935	0.04502
soc_relatives_see_freq	0.00905202	0.00185774	0.04313
mem_vst_Doubt_ss3	0.00901038	0.00203571	0.04458
mtr_mtl_LatePostExposureTrajectoryErrorMean	0.00873276	0.00252579	0.04583
emt_emr_Version	0.00774537	0.00233396	0.04553
soc_see_neighbors	0.0076958	0.00172729	0.04399
comp_sevens	0.00768554	0.00197254	0.04466
mtr_mtl_LatePreExposureMovementTimeSD	0.00711463	0.00250286	0.04571
lng_pic_pfx_reITRT_corrp_low_sem	0.00684847	0.00192949	0.04592
mtr_frc_SliderFingerComplianceSD	0.00684163	0.00258335	0.04769
att_crt_invRTtrim3sd_79	0.0064349	0.00201667	0.04522
mem_vst_Doubt_ss4	0.00636665	0.00180338	0.04572
lng_pic_pfx_reITRT_corrp_unrel	0.00627437	0.00181598	0.04529
emt_ekm_dis_Sad	0.00592072	0.00171054	0.04568
att_crt_invRTtrim3sd_73	0.00536899	0.00193553	0.04595
hint_health_wght_chng	0.00534444	0.00184376	0.04557
lng_pic_pfx_reITRT_corrp_high_phon_vs_low_phon	0.00528804	0.00186425	0.04686
emt_ekm_dis_Dis	0.00455969	0.00184286	0.04706
comp_psqi_sleep_latency	0.00445112	0.00171942	0.04622
emt_emm_PosValNeu	0.00223553	0.00228333	0.04969
comp_psqi_sleep_quality	0.00211403	0.00165805	0.04778
emt_emr_NegR_mean_neg	0.00167844	0.00249728	0.04902
emt_emm_IntNegPic	0.000610181	0.0021708	0.05023
att_crt_invRTtrim3sd_59	0.000196831	0.00159079	0.04943
comp_SEG_r	-0.000638938	0.00145608	0.05062
soc_friends_speak	-0.00147443	0.00154463	0.05144
hint_nbrothers	-0.00157484	0.00148671	0.05042
hint_nsisters	-0.00174261	0.00160529	0.05206
mtr_mri_mRT_trim	-0.00189448	0.00160614	0.05116
soc_health_est	-0.00223737	0.00154878	0.05171
comp_smoker	-0.00341308	0.0015078	0.05347
mtr_mri_mRT	-0.00383682	0.00169167	0.05254
soc_friends_community	-0.00449628	0.00152891	0.05368
comp_psqi_sleep_day_disturb	-0.00462056	0.00168675	0.05327
soc_relatives_speak_freq	-0.00538895	0.00179383	0.054
emt_emr_NegW_mean_neg	-0.00597352	0.00240191	0.05284
lng_tot_sum_DK	-0.00615098	0.0016218	0.05398
emt_ekm_hap_Fea	-0.00674451	0.00187419	0.05509
lng_pvb_Score	-0.00692954	0.0018238	0.05501
mtr_mtl_LatePreExposureTrajectoryErrorMean	-0.00750759	0.0023093	0.05399
mtr_mtl_EarlyPostExposureTrajectoryErrorSD	-0.00876361	0.00250742	0.05455
emt_emm_IntPosPic	-0.00939754	0.00243219	0.05498
mtr_mtl_LateExposureTrajectoryErrorMean	-0.00953161	0.00247295	0.05511
comp_SC_r	-0.0098348	0.00206638	0.05663
soc_visit_freq	-0.00989878	0.00207537	0.05724
lng_tot_sum_TO	-0.0101654	0.00221886	0.05738
comp_psqi_sleep_disturbance	-0.010233	0.00232328	0.05729
emt_ekm_hap_Ang	-0.0103861	0.00213298	0.05728
soc_relatives_nearby	-0.0108821	0.00227437	0.05844
emt_ekm_dis_Ang	-0.0110496	0.00238293	0.05761
comp_SC_pt	-0.0110724	0.00263779	0.05624
mtr_frc_FingerOverCompensationSD	-0.0112957	0.00267406	0.05598
lng_syn_reITRTyes_semunacc	-0.0114376	0.00231014	0.05677
emt_ekm_ang_Dis	-0.0125415	0.00250995	0.05855
mtr_frc_FingerReactionTimeMean	-0.0131117	0.0029195	0.05673
lng_syn_reITRTno_semunamb	-0.0132451	0.00271346	0.0578
lng_syn_reITRTyes_synunacc	-0.013375	0.00240588	0.05864
hint_health_last_year	-0.0135854	0.00285628	0.05967
comp_psqi_sleep_duration	-0.0136244	0.00266739	0.05784
comp_psqi	-0.0138182	0.00264794	0.05783
comp_alcohol	-0.0154301	0.00277038	0.06261
emt_emm_NeuValNeg	-0.0155469	0.00314562	0.05767
comp_SEG_pt	-0.0161425	0.00305225	0.059
lng_syn_pYes_synunacc	-0.0163821	0.00269888	0.06139
lng_tot_sum_KI	-0.017388	0.00299195	0.06338
mtr_frc_FingerOverCompensationMean	-0.0174567	0.00327366	0.05841
emt_emm_NeuValPos	-0.0184741	0.00338602	0.05787
lng_syn_reITRTno_semdom	-0.0189324	0.00320202	0.06194
comp_hours_in_bed	-0.0195541	0.00351586	0.06244
lng_syn_reITRTno_syndom	-0.020365	0.00322246	0.06231
lng_syn_reITRTvalid_semunacc	-0.0205644	0.00338951	0.06184
comp_STW_total	-0.0206635	0.0036192	0.0643
lng_syn_reITRTno_semunacc	-0.0208704	0.00346162	0.06211
comp_psqi_sleep_medication	-0.0211202	0.00344181	0.06535
att_hot_Time	-0.021861	0.00368644	0.06525
emt_ekm_fea_Sad	-0.0219682	0.00378012	0.06762
emt_emm_IntNeuPic	-0.0220036	0.00403991	0.06061
emt_emm_NegValNeu	-0.0220754	0.00423153	0.06019
lng_syn_reITRTno_semsub	-0.0225213	0.0036889	0.06374
lng_syn_reITRTno_semamb	-0.0229614	0.00374594	0.06338
mtr_mtl_LateExposureTrajectoryErrorSD	-0.0229994	0.00414532	0.06198
lng_syn_reITRTno_synunamb	-0.0235512	0.00389246	0.06208
mem_ffc_fac_UNfam	-0.023557	0.00381365	0.06467
mtr_mtl_LatePreExposureTrajectoryErrorSD	-0.0235891	0.00412956	0.06201
emt_ekm_sur_Fea	-0.0236781	0.00360041	0.06518
emt_emm_PosValNeg	-0.0238697	0.00406962	0.06122
lng_pic_nMic0Resp1	-0.0239	0.00380004	0.06316
hint_health_chronic_iss	-0.0239146	0.00443565	0.0684
mtr_mri_stdRT_trim	-0.0241145	0.00425967	0.0647
emt_ekm_sur_Dis	-0.0241303	0.00430288	0.06509
att_srt_invRTtrim3sd	-0.0242238	0.00431649	0.06624
mtr_frc_SliderOverCompensationSD	-0.0249382	0.00450996	0.06242
emt_ekm_sad_Fea	-0.0250686	0.00401945	0.06612
mtr_mtl_LatePostExposureTrajectoryErrorSD	-0.0254245	0.00433377	0.06243
att_srt_Nmissing	-0.0255341	0.00434415	0.06474
comp_psqi_sleep_efficiency	-0.0264829	0.00449748	0.06564
lng_tot_sum_NU	-0.0266269	0.00430857	0.07153
lng_tot_sum_SE	-0.0266351	0.00446484	0.0712
emt_ekm_ang_Sur	-0.0267278	0.00458816	0.06879
emt_emm_ValNeuPFA	-0.0269534	0.00486687	0.0617
comp_ten_mq_total	-0.0272782	0.00507507	0.06886
hint_kids_living	-0.0275443	0.00477527	0.06826
lng_pic_rtmax	-0.0276978	0.00460899	0.06798
emt_ekm_fea_Dis	-0.0281067	0.00457912	0.06991
emt_ekm_sad_Ang	-0.0285449	0.00504608	0.06912
emt_emr_NeuW_mean_pos	-0.0285965	0.00466787	0.06308
emt_emr_NegW_mean_pos	-0.0290811	0.00481926	0.06292
lng_pic_reITRT_baseline_high_sem	-0.0292947	0.00496889	0.06654
lng_syn_reITRTno_synamb	-0.0293492	0.00455565	0.06695
emt_emr_NegR_mean_pos	-0.0303513	0.0049123	0.06361
emt_emm_ValNegPFA	-0.0303988	0.00501379	0.06307
lng_pic_reITRT_priming_prime_high_phon	-0.0304859	0.00496674	0.06707
lng_pic_reITRT_priming_prime_low_sem	-0.0313929	0.00504035	0.06824
lng_syn_reITRTno_synsub	-0.0313984	0.00478472	0.06807
emt_ekm_ang_Fea	-0.03142	0.00484273	0.07107
mtr_mtl_EarlyExposureTrajectoryErrorSD	-0.0316563	0.00528438	0.06559
mtr_mri_stdRT	-0.0317915	0.00531674	0.06925
lng_syn_reITRTno_synunacc	-0.0323707	0.00495829	0.06834
lng_syn_reITRTvalid_synunacc	-0.0323852	0.00492507	0.06828
emt_emr_NegW_mean_WvsR	-0.0325441	0.00521159	0.06587
mtr_frc_FingerReactionTimeSD	-0.0326544	0.00533737	0.06632
emt_emm_NoPosPic	-0.0329885	0.00587367	0.06436
lng_pic_reITRT_baseline_high_phon	-0.0335424	0.00547649	0.0691
emt_ekm_sur_Hap	-0.0337543	0.0056455	0.07512
emt_emm_ObjPFA	-0.0339907	0.00539993	0.06501
lng_syn_reITRTyes_synsub	-0.034654	0.00519505	0.07021
lng_pic_nRTearly	-0.0346858	0.00548475	0.07242
lng_pic_reITRT_baseline_unrel	-0.0347077	0.00552551	0.06914
lng_syn_reITRTvalid_semsub	-0.03493	0.00523039	0.06932
lng_pic_reITRT_priming_prime_low_phon	-0.0349602	0.00550523	0.0697
mtr_frc_SliderReactionTimeMean	-0.0350348	0.00578222	0.06672
lng_pic_reITRT_priming_prime_unrel	-0.0350887	0.00580899	0.07004
mem_ffc_fac_FAMunfam	-0.0358311	0.00539608	0.07016
mtr_frc_FingerExperimentTime	-0.0361626	0.00629859	0.06603
emt_emm_NoNeuPic	-0.0362368	0.00596289	0.06551
mtr_mtl_LatePostExposureMovementTimeMean	-0.0363836	0.0062003	0.06671
lng_syn_reITRTvalid_synsub	-0.0367738	0.00559357	0.07038
lng_pic_rtstd	-0.0373884	0.00595942	0.07216
mtr_mtl_LatePreExposureMovementTimeMean	-0.0373947	0.00636443	0.06822
lng_pic_reITRT_priming_prime_all	-0.0376659	0.00582641	0.07025
lng_pic_reITRT_priming_prime_high_sem	-0.0377271	0.00585132	0.07073
emt_emm_NoNegPic	-0.0378168	0.00659284	0.06654
lng_pic_reITRT_priming_target_unrel	-0.0379061	0.00569961	0.07168
lng_pic_reITRT_baseline_filler	-0.0380828	0.00606815	0.07022
mtr_frc_FingerMissTrials	-0.038238	0.00662589	0.06831
lng_pic_reITRT_baseline_low_sem	-0.0386025	0.00622376	0.07163
lng_pic_reITRT_baseline_all	-0.0386322	0.00619551	0.07047
mem_ffc_nam_FAMfam	-0.0386899	0.005602	0.07195
mtr_mtl_EarlyExposureMovementTimeMean	-0.0388314	0.00636995	0.06739
mtr_frc_SliderReactionTimeSD	-0.0390499	0.00637048	0.06893
emt_emm_ValPosPFA	-0.0391196	0.00608884	0.06609
emt_ekm_sad_Dis	-0.0391509	0.00580055	0.07475
lng_syn_reITRTyes_semsub	-0.0394939	0.00577401	0.07233
emt_emm_NegValPos	-0.0397432	0.0062497	0.06822
mtr_mtl_LateExposureMovementTimeMean	-0.0404787	0.00666629	0.06802
lng_pic_reITRT_baseline_low_phon	-0.0408101	0.00627619	0.07279
mem_ffc_nam_FAMocc	-0.0408431	0.00597874	0.0733
emt_emr_PosW_mean_WvsR	-0.0411923	0.00677813	0.06767
emt_emm_PricRTNew	-0.0417339	0.00653442	0.06892
hint_health_prescribed	-0.0419481	0.00749923	0.0737
lng_syn_reITRTvalid_semunamb	-0.0434244	0.00622775	0.07391
mtr_frc_SliderMissTrials	-0.043791	0.00739585	0.07018
mtr_frc_SliderExperimentTime	-0.0443447	0.00737397	0.06977
lng_pic_reITRT_priming_target_high_phon	-0.0444964	0.00667543	0.0743
emt_emm_PricRTNeu	-0.0446483	0.00706414	0.06871
lng_syn_reITRTyes_semunamb	-0.044753	0.00633293	0.07423
emt_emr_PosW_mean_neg	-0.045016	0.00734261	0.07136
emt_emm_PricRTPos	-0.0450344	0.00695988	0.069
lng_syn_reITRTvalid_semamb	-0.0451624	0.0064787	0.07389
lng_syn_reITRTyes_semamb	-0.0462655	0.0065827	0.07457
emt_ekm_fea_Sur	-0.0463669	0.00658091	0.07834
mtr_mtl_EarlyPostExposureMovementTimeMean	-0.0472721	0.00770267	0.07202
lng_syn_reITRTvalid_synamb	-0.0478505	0.0067414	0.07531
emt_ekm_fea_Ang	-0.0479081	0.00705564	0.08128
emt_emr_NeuW_mean_neg	-0.0479247	0.00778945	0.07232
lng_pic_reITRT_priming_target_low_sem	-0.0482512	0.00692305	0.07643
lng_syn_reITRTyes_synamb	-0.0488592	0.00686673	0.07589
lng_syn_reITRTvalid_semdom	-0.0488978	0.00687424	0.07609
lng_syn_reITRTyes_semdom	-0.0493108	0.00687478	0.07626
lng_syn_reITRTyes_synunamb	-0.0504263	0.00705011	0.07673
lng_syn_reITRTvalid_synunamb	-0.0504874	0.00701629	0.07687
emt_emr_NeuW_mean_WvsR	-0.0510019	0.00801032	0.07193
lng_syn_reITRTyes_syndom	-0.05125	0.00716888	0.07703
lng_syn_reITRTvalid_syndom	-0.0513003	0.00712964	0.07705
emt_emm_PricRTNeg	-0.05154	0.00785805	0.07125
lng_pic_reITRT_priming_target_high_sem	-0.0519658	0.00750452	0.07807
lng_pic_reITRT_priming_target_low_phon	-0.0541192	0.00764282	0.0804
lng_pic_reITRT_priming_target_all	-0.0567979	0.00792041	0.07882

## Sheet: fig3c
value	yeo_network
0.0738794	7
0.0705186	1
0.0697302	3
0.0602755	1
0.0598831	1
0.0574385	1
0.0573972	1
0.0558893	1
0.0557831	2
0.0557547	2
0.0557259	3
0.0541159	3
0.0539003	2
0.0534453	1
0.0528002	7
0.0524924	6
0.0524295	1
0.0520156	3
0.0515939	1
0.0513615	1
0.0513523	1
0.0510738	1
0.0509965	1
0.0507988	3
0.0505474	2
0.0504399	4
0.0503052	7
0.0500353	7
0.0500107	7
0.0499559	3
0.0498476	7
0.049735	7
0.0496374	7
0.0495723	7
0.049352	7
0.0492558	7
0.0487894	2
0.048744	4
0.048704	4
0.0485741	2
0.0484074	2
0.0481435	4
0.0480503	3
0.0480469	4
0.0480428	6
0.0480373	3
0.0475783	3
0.0475681	3
0.0475647	3
0.0472628	3
0.0472094	3
0.0471321	2
0.0469188	2
0.0467823	2
0.0467615	2
0.0467586	2
0.0466682	2
0.0466133	4
0.0464753	4
0.0462019	4
0.0461932	4
0.046093	7
0.0460697	7
0.0460173	6
0.0459513	7
0.0459486	7
0.0457082	7
0.0456976	7
0.0455762	7
0.0453315	7
0.0452218	7
0.0451493	7
0.0451367	7
0.045029	6
0.0448822	7
0.0448297	7
0.0446452	7
0.0445739	7
0.0445671	4
0.0444825	6
0.0444344	3
0.0444289	6
0.0443464	6
0.0442246	6
0.0441958	6
0.0440501	6
0.0439868	4
0.0439098	7
0.0438466	5
0.0437797	7
0.0435135	5
0.0434851	6
0.0433722	5
0.043355	5
0.0433287	7
0.0433029	3
0.0431766	3
0.0431508	6
0.0430908	7
0.0430463	4
0.0429755	2
0.0427812	2
0.0426697	2
0.0423981	2
0.0423747	2
0.042344	2
0.0420659	4
0.041986	2
0.0419615	4
0.0418381	4
0.041635	5
0.0415531	6
0.0414634	4
0.0412574	4
0.0411998	4
0.0411606	4
0.0411107	3
0.0409462	3
0.0409071	5
0.0407955	1
0.0404307	7
0.0403903	1
0.040195	5
0.0401829	7
0.0401557	2
0.0400703	2
0.0399861	1
0.0399545	1
0.0399487	7
0.0399178	7
0.0397581	7
0.0397133	5
0.0397084	7
0.0394799	6
0.0394657	7
0.0394047	5
0.0393866	3
0.0393809	3
0.0393468	3
0.0393235	7
0.0392746	7
0.0390787	7
0.0389871	1
0.0389463	3
0.0389373	6
0.0388318	3
0.0388058	1
0.0387371	4
0.0385875	4
0.0385837	6
0.038441	7
0.0384076	7
0.0382994	1
0.0382621	1
0.0381674	1
0.0380904	1
0.0378654	1
0.0378332	1
0.0378263	1
0.0377	1
0.0376529	1
0.0374195	7
0.0374078	7
0.0371742	1
0.0371534	5
0.0371137	5
0.0369853	5
0.036958	4
0.0369477	2
0.0368117	4
0.0367977	7
0.0367813	6
0.0366332	5
0.0366284	2
0.036556	2
0.0365235	2
0.0364787	7
0.0364369	7
0.0364321	4
0.0363492	6
0.0361475	7
0.0359019	7
0.0358132	1
0.035763	3
0.0357218	1
0.0356735	1
0.0355735	1
0.0355502	1
0.0354271	1
0.0354247	2
0.0353486	2
0.0353215	3
0.0349663	3
0.0349211	6
0.0348953	1
0.0348195	7
0.0346747	6
0.0346718	1
0.0346123	3
0.0345351	1
0.0345128	1
0.0342535	1
0.0342257	1
0.0340483	1
0.0335645	3
0.0333191	2
0.0330665	4
0.032817	7
0.032799	7
0.0327043	4
0.0325882	3
0.0325779	7
0.0324225	7
0.0323519	7
0.0323453	7
0.0322626	7
0.032134	7
0.0319929	2
0.0319205	4
0.0319118	4
0.0319029	2
0.0317833	2
0.0317421	2
0.031734	2
0.0317323	4
0.0317138	6
0.0316824	3
0.0315107	3
0.0314784	3
0.0311608	3
0.0305862	3
0.0305816	3
0.0304827	2
0.0304193	2
0.0301832	2
0.0299808	2
0.0298722	2
0.0295809	2
0.0295431	4
0.0294575	4
0.0293106	4
0.0292595	4
0.0292159	7
0.0289914	7
0.0289443	6
0.0287624	7
0.0287565	7
0.0287512	7
0.0286825	6
0.0285314	7
0.0281021	7
0.0280056	7
0.0279742	7
0.0279075	7
0.0278387	6
0.0278314	6
0.0277365	7
0.0275547	7
0.02706	6
0.0269635	4
0.0268715	6
0.0267261	3
0.0266019	6
0.0265807	6
0.0265195	6
0.0261694	6
0.026151	6
0.0261396	6
0.0260413	7
0.0258173	5
0.0257384	6
0.025689	5
0.0256383	6
0.0255446	5
0.0255369	5
0.0253143	7
0.025286	3
0.0251289	3
0.0249926	6
0.0248929	7
0.0248212	4
0.0247732	2
0.0245361	2
0.0243406	2
0.0242384	2
0.0241795	2
0.0237645	2
0.0237269	4
0.0235553	2
0.0233365	4
0.0233071	4
0.0232343	5
0.0231504	6
0.0230433	4
0.0229932	4
0.0228636	4
0.0228016	2
0.0227798	3
0.0227768	3
0.0227457	5
0.0226569	1
0.0225235	5
0.0221855	1
0.0221098	5
0.0219696	7
0.0216046	2
0.0215632	2
0.0213892	1
0.0212138	1
0.0211949	7
0.021125	7
0.0206422	7
0.0206268	5
0.0202837	7
0.0201658	6
0.0198571	7
0.0193961	5
0.0193712	3
0.0189692	3
0.018862	1
0.0188059	4
0.0187525	7
0.0186629	7
0.0186134	1
0.0185753	3
0.0183178	6
0.018247	6
0.0181032	3
0.017764	4
0.0176489	4
0.0176175	6
0.0174557	7
0.0172412	7
0.0170504	1
0.0170134	1
0.0156601	1
0.0156311	1
0.015397	1
0.0150087	3
0.0145199	1
0.0143476	1
0.0141076	1
0.0140282	7
0.0140029	6
0.013352	1
0.0131499	5
0.0124064	7
0.0118471	5
0.0116878	4
0.0116805	2
0.0114512	4
0.0113396	6
0.011084	6
0.0109542	5
0.0108626	2
0.00953809	2
0.00882306	2
0.00881542	7
0.00853791	7
0.00680633	4
0.00633623	6
0.00620675	7
0.00609741	8
0.00488368	8
0.00485199	8
0.00425403	8
0.00340002	9
0.00296193	10
0.00264339	8
-7.57739e-05	8
-0.0024447	8
-0.0060271	8
-0.00874117	8
-0.00903447	9
-0.0124438	10
-0.0131325	8

## Sheet: fig3d
value	behavior_domain
0.0794358	2
0.0769504	2
0.074026	2
0.0710512	2
0.0687707	4
0.068487	4
0.0678635	4
0.0673005	4
0.0665983	4
0.0657112	4
0.0652926	4
0.065287	4
0.0647353	4
0.0645181	4
0.0636208	4
0.063179	4
0.0624232	4
0.0623327	4
0.0622627	4
0.0616264	4
0.0612332	4
0.059646	4
0.0588167	4
0.0581136	5
0.0577822	1
0.0576179	1
0.0572559	1
0.0564492	1
0.0554431	1
0.0553326	1
0.0549814	1
0.0549453	1
0.0541149	1
0.0540042	1
0.0537513	1
0.0536638	1
0.053272	1
0.0532124	1
0.0528925	1
0.0528342	1
0.0528322	1
0.0507671	1
0.0504901	1
0.0502015	1
0.049085	1
0.0485185	1
0.0481034	1
0.047455	1
0.0461392	2
0.0461019	2
0.045774	2
0.0456891	2
0.0445629	2
0.0432274	2
0.0419729	2
0.0418835	2
0.0416895	2
0.0415965	2
0.0415504	2
0.0415292	2
0.0412266	2
0.0394524	2
0.0386646	2
0.0386277	2
0.0384026	2
0.0381032	3
0.0374727	3
0.0364531	3
0.0358311	3
0.0354925	3
0.0351619	3
0.0346731	3
0.0344947	3
0.0344902	3
0.0341376	3
0.0340126	3
0.0332014	3
0.0323824	3
0.0320049	3
0.03197	3
0.0298175	3
0.0293632	3
0.0291743	3
0.0282107	3
0.0272366	3
0.0254978	3
0.0250606	3
0.0246521	3
0.0240372	3
0.0235877	3
0.023557	3
0.0235207	3
0.0228851	3
0.0228038	3
0.0225358	3
0.0225222	3
0.0220859	3
0.0218574	3
0.021697	3
0.0216019	3
0.0215601	3
0.021487	3
0.0211513	3
0.021146	3
0.0209884	3
0.0208035	3
0.0203907	3
0.0202587	3
0.0191661	3
0.0185214	3
0.0184873	3
0.0180762	3
0.0178297	3
0.0177612	3
0.0177478	3
0.0167224	3
0.0164457	3
0.0162304	3
0.01607	3
0.0159875	3
0.0155462	3
0.015465	3
0.0147958	3
0.0145789	3
0.0144734	3
0.0143964	3
0.0141717	3
0.0140701	3
0.0139939	3
0.013979	3
0.0138853	3
0.013656	3
0.0135502	3
0.0128771	3
0.0123476	3
0.0120834	3
0.0119533	3
0.0113984	3
0.011298	3
0.0112308	3
0.0106919	3
0.0102913	3
0.0101479	3
0.00993546	3
0.00962363	3
0.00958484	3
0.00954287	3
0.00905202	3
0.00901038	4
0.00873276	4
0.00774537	4
0.0076958	4
0.00768554	4
0.00711463	4
0.00684847	4
0.00684163	4
0.0064349	4
0.00636665	4
0.00627437	4
0.00592072	4
0.00536899	4
0.00534444	4
0.00528804	4
0.00455969	4
0.00445112	4
0.00223553	4
0.00211403	4
0.00167844	4
0.000610181	4
0.000196831	4
-0.000638938	4
-0.00147443	4
-0.00157484	4
-0.00174261	4
-0.00189448	4
-0.00223737	4
-0.00341308	4
-0.00383682	4
-0.00449628	4
-0.00462056	4
-0.00538895	4
-0.00597352	4
-0.00615098	4
-0.00674451	4
-0.00692954	4
-0.00750759	4
-0.00876361	4
-0.00939754	4
-0.00953161	4
-0.0098348	4
-0.00989878	4
-0.0101654	4
-0.010233	4
-0.0103861	4
-0.0108821	4
-0.0110496	4
-0.0110724	4
-0.0112957	4
-0.0114376	4
-0.0125415	4
-0.0131117	4
-0.0132451	4
-0.013375	4
-0.0135854	4
-0.0136244	4
-0.0138182	4
-0.0154301	4
-0.0155469	4
-0.0161425	4
-0.0163821	4
-0.017388	5
-0.0174567	5
-0.0184741	5
-0.0189324	5
-0.0195541	5
-0.020365	5
-0.0205644	5
-0.0206635	5
-0.0208704	5
-0.0211202	5
-0.021861	5
-0.0219682	5
-0.0220036	5
-0.0220754	5
-0.0225213	5
-0.0229614	5
-0.0229994	5
-0.0235512	5
-0.023557	6
-0.0235891	6
-0.0236781	6
-0.0238697	6
-0.0239	6
-0.0239146	6
-0.0241145	6
-0.0241303	6
-0.0242238	6
-0.0249382	6
-0.0250686	6
-0.0254245	6
-0.0255341	6
-0.0264829	6
-0.0266269	6
-0.0266351	6
-0.0267278	6
-0.0269534	6
-0.0272782	6
-0.0275443	6
-0.0276978	6
-0.0281067	6
-0.0285449	6
-0.0285965	6
-0.0290811	6
-0.0292947	6
-0.0293492	6
-0.0303513	6
-0.0303988	6
-0.0304859	6
-0.0313929	6
-0.0313984	6
-0.03142	6
-0.0316563	6
-0.0317915	6
-0.0323707	6
-0.0323852	6
-0.0325441	6
-0.0326544	7
-0.0329885	2
-0.0335424	2
-0.0337543	3
-0.0339907	3
-0.034654	3
-0.0346858	3
-0.0347077	3
-0.03493	3
-0.0349602	3
-0.0350348	3
-0.0350887	7
-0.0358311	7
-0.0361626	7
-0.0362368	7
-0.0363836	7
-0.0367738	7
-0.0373884	7
-0.0373947	7
-0.0376659	7
-0.0377271	4
-0.0378168	4
-0.0379061	4
-0.0380828	4
-0.038238	4
-0.0386025	4
-0.0386322	4
-0.0386899	4
-0.0388314	4
-0.0390499	4
-0.0391196	4
-0.0391509	4
-0.0394939	4
-0.0397432	4
-0.0404787	4
-0.0408101	4
-0.0408431	4
-0.0411923	4
-0.0417339	4
-0.0419481	4
-0.0434244	4
-0.043791	4
-0.0443447	4
-0.0444964	4
-0.0446483	4
-0.044753	4
-0.045016	4
-0.0450344	4
-0.0451624	4
-0.0462655	4
-0.0463669	4
-0.0472721	4
-0.0478505	4
-0.0479081	4
-0.0479247	4
-0.0482512	4
-0.0488592	4
-0.0488978	4
-0.0493108	2
-0.0504263	2
-0.0504874	2
-0.0510019	2
-0.05125	2
-0.0513003	2
-0.05154	2
-0.0519658	2
-0.0541192	2
-0.0567979	2

[truncated: 3 more sheets: fig4b, fig5a, fig5b]
