# Supplementary material for: A single mode of population covariation associates brain networks structure and behavior and predicts individual subjects’ age
Source: Commun Biol. 2021 Aug 5;4:943. doi: 10.1038/s42003-021-02451-0 (PMC8342440; doi:10.1038/s42003-021-02451-0)
Supplement: Supplementary file 5 — Related Manuscript File - Bibliography [file 42003_2021_2451_MOESM5_ESM.zip]

Archive with 2 entries (2 files):
- McPhersonPestilli_CCA_LifeSpan_BIBLIOGRAPHY.bib
- __MACOSX/._McPhersonPestilli_CCA_LifeSpan_BIBLIOGRAPHY.bib
