# Supplementary material for: A single mode of population covariation associates brain networks structure and behavior and predicts individual subjects’ age
Source: Commun Biol. 2021 Aug 5;4:943. doi: 10.1038/s42003-021-02451-0 (PMC8342440; doi:10.1038/s42003-021-02451-0)
Supplement: Supplementary file 5 — Related Manuscript File - Bibliography [file 42003_2021_2451_MOESM5_ESM.zip › McPhersonPestilli_CCA_LifeSpan_BIBLIOGRAPHY.bib]

% Generated by Paperpile. Check out https://paperpile.com for more information.
% BibTeX export options can be customized via Settings -> BibTeX.

@ARTICLE{Salat2004-zw,
  title    = "Thinning of the cerebral cortex in aging",
  author   = "Salat, David H and Buckner, Randy L and Snyder, Abraham Z and
              Greve, Douglas N and Desikan, Rahul S R and Busa, Evelina and
              Morris, John C and Dale, Anders M and Fischl, Bruce",
  abstract = "The thickness of the cerebral cortex was measured in 106
              non-demented participants ranging in age from 18 to 93 years. For
              each participant, multiple acquisitions of structural T1-weighted
              magnetic resonance imaging (MRI) scans were averaged to yield
              high-resolution, high-contrast data sets. Cortical thickness was
              estimated as the distance between the gray/white boundary and the
              outer cortical surface, resulting in a continuous estimate across
              the cortical mantle. Global thinning was apparent by middle age.
              Men and women showed a similar degree of global thinning, and did
              not differ in mean thickness in the younger or older groups.
              Age-associated differences were widespread but demonstrated a
              patchwork of regional atrophy and sparing. Examination of subsets
              of the data from independent samples produced highly similar
              age-associated patterns of atrophy, suggesting that the specific
              anatomic patterns within the maps were reliable. Certain results,
              including prominent atrophy of prefrontal cortex and relative
              sparing of temporal and parahippocampal cortex, converged with
              previous findings. Other results were unexpected, such as the
              finding of prominent atrophy in frontal cortex near primary motor
              cortex and calcarine cortex near primary visual cortex. These
              findings demonstrate that cortical thinning occurs by middle age
              and spans widespread cortical regions that include primary as
              well as association cortex.",
  journal  = "Cereb. Cortex",
  volume   =  14,
  number   =  7,
  pages    = "721--730",
  month    =  jul,
  year     =  2004,
  language = "en"
}

@MISC{Folstein2014-yv,
  title   = "{Mini-Mental} State Examination",
  author  = "Folstein, Marshal F and Folstein, Susan E and McHugh, Paul R",
  journal = "PsycTESTS Dataset",
  year    =  2014
}

@ARTICLE{Rutter2020-sg,
  title    = "Heterogeneous Indicators of Cognitive Performance and Performance
              Variability Across the Lifespan",
  author   = "Rutter, Lauren A and Vahia, Ipsit V and Forester, Brent P and
              Ressler, Kerry J and Germine, Laura",
  abstract = "Reaction time (RT) and RT variability are core components of
              cognitive performance that can be captured through brief and
              easy-to-administer tasks of simple RT and choice RT. The current
              study aims to describe age-related differences in cognitive
              performance, toward better characterizing normative performance
              across the lifespan. We examined mean and variability of response
              times on a simple RT and choice RT tasks in a large and diverse
              web-based sample (10,060 visitors to TestMyBrain.org). We also
              examined lifespan-related differences in response time
              variability using multiple different approaches (raw variability,
              mean scaled variability, and mean residualized variability).
              These analyses revealed significant heterogeneity in the patterns
              of age-related differences in performance, across metrics and
              within different estimates of the same metric. Based on segmented
              regression analysis, age of peak performance differed
              significantly across metrics, with young adults having the best
              performance based on measures of median RT, middle age adults at
              peak on certain measures of RT variability (standard deviation
              and coefficient of variability), and older adults showing the
              best performance based on accuracy and mean-corrected RT
              variability. Our results indicate that no single measure of
              cognitive performance and performance variability produces the
              same findings with respect to age related change, with further
              work needed to establish the validity of particular metrics for
              different applications.",
  journal  = "Front. Aging Neurosci.",
  volume   =  12,
  pages    = "62",
  month    =  mar,
  year     =  2020,
  keywords = "cognitive performance; digital neuropsychology; lifespan;
              variability; web",
  language = "en"
}

@MISC{Bishop2010-td,
  title   = "Neural mechanisms of ageing and cognitive decline",
  author  = "Bishop, Nicholas A and Lu, Tao and Yankner, Bruce A",
  journal = "Nature",
  volume  =  464,
  number  =  7288,
  pages   = "529--535",
  year    =  2010
}

@ARTICLE{Driscoll2003-nz,
  title    = "The aging hippocampus: cognitive, biochemical and structural
              findings",
  author   = "Driscoll, Ira and Hamilton, Derek A and Petropoulos, Helen and
              Yeo, Ronald A and Brooks, William M and Baumgartner, Richard N
              and Sutherland, Robert J",
  abstract = "Aging is often accompanied by learning and memory problems, many
              of which resemble deficits associated with hippocampal damage.
              Studies of aging in nonhuman animals have demonstrated
              hippocampus-related memory decline, and point to a possible locus
              for impairments associated with normal and pathological aging in
              humans. Two well-characterized hippocampus-dependent tasks in
              nonhuman animal literature are the Morris water task (MWT) and
              the transverse patterning discrimination task (TPDT). We employed
              the virtual MWT and the TPDT to assess hippocampus-dependent
              cognition in humans. Magnetic resonance imaging and proton
              magnetic resonance spectroscopy were employed to measure
              hippocampal volume and neurochemistry respectively. Age-related
              deficits were observed in performance on both
              hippocampus-dependent tasks. This pattern of impairment was
              accompanied by decreased hippocampal NAA/Cre ratios and volume,
              both of which imply neuronal loss and/or decrease in neuronal
              density. Collectively, our results suggest that hippocampus
              undergoes structural and biochemical changes with normal aging
              and that these changes may represent an important component of
              age-related deterioration in hippocampus-dependent cognition.",
  journal  = "Cereb. Cortex",
  volume   =  13,
  number   =  12,
  pages    = "1344--1351",
  month    =  dec,
  year     =  2003,
  language = "en"
}

@MISC{Smith2012-ji,
  title   = "Anatomically-constrained tractography: Improved diffusion {MRI}
             streamlines tractography through effective use of anatomical
             information",
  author  = "Smith, Robert E and Tournier, Jacques-Donald and Calamante,
             Fernando and Connelly, Alan",
  journal = "NeuroImage",
  volume  =  62,
  number  =  3,
  pages   = "1924--1938",
  year    =  2012
}

@ARTICLE{Llera2019-xr,
  title    = "Inter-individual differences in human brain structure and
              morphology link to variation in demographics and behavior",
  author   = "Llera, Alberto and Wolfers, Thomas and Mulders, Peter and
              Beckmann, Christian F",
  abstract = "We perform a comprehensive integrative analysis of multiple
              structural MR-based brain features and find for the first-time
              strong evidence relating inter-individual brain variations to a
              of demographic and behavioral variates across a large cohort of
              young healthy human volunteers. Our analyses reveal that a robust
              'positive-negative' spectrum of behavioral and demographic
              variates, recently associated to covariation in brain function,
              can already be identified using only structural features,
              highlighting the importance of careful integration of structural
              features in any analysis of inter-individual differences in
              functional connectivity and downstream associations with
              behavioral/demographic variates.",
  journal  = "Elife",
  volume   =  8,
  month    =  jul,
  year     =  2019,
  keywords = "MRI; human; neuroscience; structure-behavior relationships;
              structure-function integration",
  language = "en"
}

@MISC{Thomason2011-gt,
  title   = "Diffusion Imaging, White Matter, and Psychopathology",
  author  = "Thomason, Moriah E and Thompson, Paul M",
  journal = "Annual Review of Clinical Psychology",
  volume  =  7,
  number  =  1,
  pages   = "63--85",
  year    =  2011
}

@ARTICLE{Andlin-Sobocki2005-cz,
  title     = "Cost of disorders of the brain in Europe",
  author    = "Andlin-Sobocki, Patrik and J{\"o}nsson, Bengt and Wittchen,
               Hans-Ulrich and Olesen, Jes",
  journal   = "Eur. J. Neurol.",
  publisher = "Wiley Online Library",
  volume    =  12,
  number    = "s1",
  pages     = "1--27",
  year      =  2005
}

@ARTICLE{Fjell2009-is,
  title    = "One-year brain atrophy evident in healthy aging",
  author   = "Fjell, Anders M and Walhovd, Kristine B and Fennema-Notestine,
              Christine and McEvoy, Linda K and Hagler, Donald J and Holland,
              Dominic and Brewer, James B and Dale, Anders M",
  abstract = "An accurate description of changes in the brain in healthy aging
              is needed to understand the basis of age-related changes in
              cognitive function. Cross-sectional magnetic resonance imaging
              (MRI) studies suggest thinning of the cerebral cortex, volumetric
              reductions of most subcortical structures, and ventricular
              expansion. However, there is a paucity of detailed longitudinal
              studies to support the cross-sectional findings. In the present
              study, 142 healthy elderly participants (60-91 years of age) were
              followed with repeated MRI, and were compared with 122 patients
              with mild to moderate Alzheimer's disease (AD). Volume changes
              were measured across the entire cortex and in 48 regions of
              interest. Cortical reductions in the healthy elderly were
              extensive after only 1 year, especially evident in temporal and
              prefrontal cortices, where annual decline was approximately
              0.5\%. All subcortical and ventricular regions except caudate
              nucleus and the fourth ventricle changed significantly over 1
              year. Some of the atrophy occurred in areas vulnerable to AD,
              while other changes were observed in areas less characteristic of
              the disease in early stages. This suggests that the changes are
              not primarily driven by degenerative processes associated with
              AD, although it is likely that preclinical changes associated
              with AD are superposed on changes due to normal aging in some
              subjects, especially in the temporal lobes. Finally, atrophy was
              found to accelerate with increasing age, and this was especially
              prominent in areas vulnerable to AD. Thus, it is possible that
              the accelerating atrophy with increasing age is due to
              preclinical AD.",
  journal  = "J. Neurosci.",
  volume   =  29,
  number   =  48,
  pages    = "15223--15231",
  month    =  dec,
  year     =  2009,
  language = "en"
}

@ARTICLE{Tsvetanov2016-cz,
  title    = "Extrinsic and Intrinsic Brain Network Connectivity Maintains
              Cognition across the Lifespan Despite Accelerated Decay of
              Regional Brain Activation",
  author   = "Tsvetanov, Kamen A and Henson, Richard N A and Tyler, Lorraine K
              and Razi, Adeel and Geerligs, Linda and Ham, Timothy E and Rowe,
              James B and {Cambridge Centre for Ageing and Neuroscience}",
  abstract = "UNLABELLED: The maintenance of wellbeing across the lifespan
              depends on the preservation of cognitive function. We propose
              that successful cognitive aging is determined by interactions
              both within and between large-scale functional brain networks.
              Such connectivity can be estimated from task-free functional
              magnetic resonance imaging (fMRI), also known as resting-state
              fMRI (rs-fMRI). However, common correlational methods are
              confounded by age-related changes in the neurovascular signaling.
              To estimate network interactions at the neuronal rather than
              vascular level, we used generative models that specified both the
              neural interactions and a flexible neurovascular forward model.
              The networks' parameters were optimized to explain the spectral
              dynamics of rs-fMRI data in 602 healthy human adults from
              population-based cohorts who were approximately uniformly
              distributed between 18 and 88 years (www.cam-can.com). We
              assessed directed connectivity within and between three key
              large-scale networks: the salience network, dorsal attention
              network, and default mode network. We found that age influences
              connectivity both within and between these networks, over and
              above the effects on neurovascular coupling. Canonical
              correlation analysis revealed that the relationship between
              network connectivity and cognitive function was age-dependent:
              cognitive performance relied on neural dynamics more strongly in
              older adults. These effects were driven partly by reduced
              stability of neural activity within all networks, as expressed by
              an accelerated decay of neural information. Our findings suggest
              that the balance of excitatory connectivity between networks, and
              the stability of intrinsic neural representations within
              networks, changes with age. The cognitive function of older
              adults becomes increasingly dependent on these factors.
              SIGNIFICANCE STATEMENT: Maintaining cognitive function is
              critical to successful aging. To study the neural basis of
              cognitive function across the lifespan, we studied a large
              population-based cohort (n = 602, 18-88 years), separating neural
              connectivity from vascular components of fMRI signals. Cognitive
              ability was influenced by the strength of connection within and
              between functional brain networks, and this positive relationship
              increased with age. In older adults, there was more rapid decay
              of intrinsic neuronal activity in multiple regions of the brain
              networks, which related to cognitive performance. Our data
              demonstrate increased reliance on network flexibility to maintain
              cognitive function, in the presence of more rapid decay of neural
              activity. These insights will facilitate the development of new
              strategies to maintain cognitive ability.",
  journal  = "J. Neurosci.",
  volume   =  36,
  number   =  11,
  pages    = "3115--3126",
  month    =  mar,
  year     =  2016,
  keywords = "aging; between-/within-network; cross-spectral dynamic causal
              modelling; fMRI; resting-state networks; salience network",
  language = "en"
}

@MISC{Gordon2015-bz,
  title   = "Task-evoked {fMRI} changes in attention networks are associated
             with preclinical Alzheimer's disease biomarkers",
  author  = "Gordon, Brian A and Zacks, Jeffrey M and Blazey, Tyler and
             Benzinger, Tammie L S and Morris, John C and Fagan, Anne M and
             Holtzman, David M and Balota, David A",
  journal = "Neurobiology of Aging",
  volume  =  36,
  number  =  5,
  pages   = "1771--1779",
  year    =  2015
}

@ARTICLE{Kong2020-da,
  title    = "Age-related differences in functional brain network segregation
              are consistent with a cascade of cerebrovascular, structural, and
              cognitive effects",
  author   = "Kong, Tania S and Gratton, Caterina and Low, Kathy A and Tan,
              Chin Hong and Chiarelli, Antonio M and Fletcher, Mark A and
              Zimmerman, Benjamin and Maclin, Edward L and Sutton, Bradley P
              and Gratton, Gabriele and Fabiani, Monica",
  abstract = "Age-related declines in cognition are associated with widespread
              structural and functional brain changes, including changes in
              resting-state functional connectivity and gray and white matter
              status. Recently we have shown that the elasticity of cerebral
              arteries also explains some of the variance in cognitive and
              brain health in aging. Here, we investigated how network
              segregation, cerebral arterial elasticity (measured with
              pulse-DOT-the arterial pulse based on diffuse optical tomography)
              and gray and white matter status jointly account for age-related
              differences in cognitive performance. We hypothesized that at
              least some of the variance in brain and cognitive aging is linked
              to reduced cerebrovascular elasticity, leading to increased
              cortical atrophy and white matter abnormalities, which, in turn,
              are linked to reduced network segregation and decreases in
              cognitive performance. Pairwise comparisons between these
              variables are consistent with an exploratory hierarchical model
              linking them, especially when focusing on association network
              segregation (compared with segregation in sensorimotor networks).
              These findings suggest that preventing or slowing age-related
              changes in one or more of these factors may induce a
              neurophysiological cascade beneficial for preserving cognition in
              aging.",
  journal  = "Netw Neurosci",
  volume   =  4,
  number   =  1,
  pages    = "89--114",
  month    =  feb,
  year     =  2020,
  keywords = "Aging; Cerebrovascular health; Cortical thickness; Optical brain
              arterial pulse (pulse-DOT); Resting-state functional connectivity
              (rsFC); White matter signal abnormalities (WMSAs)",
  language = "en"
}

@MISC{Anderson2015-io,
  title   = "Docker [Software engineering]",
  author  = "Anderson, Charles",
  journal = "IEEE Software",
  volume  =  32,
  number  =  3,
  pages   = "102--c3",
  year    =  2015
}

@ARTICLE{DiLuca2014-yv,
  title     = "The cost of brain diseases: a burden or a challenge?",
  author    = "DiLuca, Monica and Olesen, Jes",
  journal   = "Neuron",
  publisher = "Elsevier",
  volume    =  82,
  number    =  6,
  pages     = "1205--1208",
  year      =  2014
}

@MISC{Kramer1999-jy,
  title   = "Task coordination and aging: explorations of executive control
             processes in the task switching paradigm",
  author  = "Kramer, Arthur F and Hahn, Sowon and Gopher, Daniel",
  journal = "Acta Psychologica",
  volume  =  101,
  number  = "2-3",
  pages   = "339--378",
  year    =  1999
}

@MISC{Grady2012-zn,
  title   = "The cognitive neuroscience of ageing",
  author  = "Grady, Cheryl",
  journal = "Nature Reviews Neuroscience",
  volume  =  13,
  number  =  7,
  pages   = "491--505",
  year    =  2012
}

@ARTICLE{Ratcliff2004-wo,
  title    = "A diffusion model analysis of the effects of aging in the
              lexical-decision task",
  author   = "Ratcliff, Roger and Thapar, Anjali and Gomez, Pablo and McKoon,
              Gail",
  abstract = "The effects of aging on response time (RT) are examined in 2
              lexical-decision experiments with young and older subjects (age
              60-75). The results show that the older subjects were slower than
              the young subjects, but more accurate. R. Ratcliff s (1978)
              diffusion model provided a good account of RTs, their
              distributions, and response accuracy. The fits show an 80-100-ms
              slowing of the nondecision components of RT for older subjects
              relative to young subjects and more conservative decision
              criterion settings for older subjects than for young subjects.
              The rates of accumulation of evidence were not significantly
              different for older compared with young subjects (less than 2\%
              and 5\% higher for older subjects relative to young subjects in
              the 2 experiments).",
  journal  = "Psychol. Aging",
  volume   =  19,
  number   =  2,
  pages    = "278--289",
  month    =  jun,
  year     =  2004,
  language = "en"
}

@ARTICLE{McIntosh2004-ge,
  title    = "Partial least squares analysis of neuroimaging data: applications
              and advances",
  author   = "McIntosh, Anthony Randal and Lobaugh, Nancy J",
  abstract = "Partial least squares (PLS) analysis has been used to
              characterize distributed signals measured by neuroimaging methods
              like positron emission tomography (PET), functional magnetic
              resonance imaging (fMRI), event-related potentials (ERP) and
              magnetoencephalography (MEG). In the application to PET, it has
              been used to extract activity patterns differentiating cognitive
              tasks, patterns relating distributed activity to behavior, and to
              describe large-scale interregional interactions or functional
              connections. This paper reviews the more recent extension of PLS
              to the analysis of spatiotemporal patterns present in fMRI, ERP,
              and MEG data. We present a basic mathematical description of PLS
              and discuss the statistical assessment using permutation testing
              and bootstrap resampling. These two resampling methods provide
              complementary information of the statistical strength of the
              extracted activity patterns (permutation test) and the
              reliability of regional contributions to the patterns (bootstrap
              resampling). Simulated ERP data are used to guide the basic
              interpretation of spatiotemporal PLS results, and examples from
              empirical ERP and fMRI data sets are used for further
              illustration. We conclude with a discussion of some caveats in
              the use of PLS, including nonlinearities, nonorthogonality, and
              interpretation difficulties. We further discuss its role as an
              important tool in a pluralistic analytic approach to
              neuroimaging.",
  journal  = "Neuroimage",
  volume   = "23 Suppl 1",
  pages    = "S250--63",
  year     =  2004,
  language = "en"
}

@MISC{Milham2002-vj,
  title   = "Attentional Control in the Aging Brain: Insights from an {fMRI}
             Study of the Stroop Task",
  author  = "Milham, Michael P and Erickson, Kirk I and Banich, Marie T and
             Kramer, Arthur F and Webb, Andrew and Wszalek, Tracey and Cohen,
             Neal J",
  journal = "Brain and Cognition",
  volume  =  49,
  number  =  3,
  pages   = "277--296",
  year    =  2002
}

@ARTICLE{Cheng2012-en,
  title    = "Optimization of seed density in {DTI} tractography for structural
              networks",
  author   = "Cheng, Hu and Wang, Yang and Sheng, Jinhua and Sporns, Olaf and
              Kronenberger, William G and Mathews, Vincent P and Hummer, Tom A
              and Saykin, Andrew J",
  abstract = "Diffusion tensor imaging (DTI) has been used for mapping the
              structural network of the human brain. The network can be
              constructed by choosing various brain regions as nodes and fiber
              tracts connecting those regions as links. The structural network
              generated from DTI data can be affected by noise in the scans and
              the choice of tractography algorithm. This study aimed to examine
              the effect of the number of seeds in tractography on the variance
              of structural networks. The variance of the network was
              characterized using an approach similar to the National
              Electrical Manufacturers Association (NEMA) standards for
              measurement of image noise. It was shown that the variance of the
              network is inversely related to the square root of seed density.
              Consequently, the number of seeds has a large impact on local
              characteristics and metrics of the network architecture. As the
              number of seeds increased, increased stability of structural
              network metrics was observed. However, more seeds can also lead
              to more spurious fibers and thus affect nodal degrees and edge
              weights, and proper thresholding may be necessary to create an
              appropriate weighted network. Because the variance of the network
              is also influenced by other imaging factors, further increase in
              the number of seeds has little effect in reducing the network
              variance. The selection of the seed number should be a balance
              between the network variance and computational effort.",
  journal  = "J. Neurosci. Methods",
  volume   =  203,
  number   =  1,
  pages    = "264--272",
  month    =  jan,
  year     =  2012,
  language = "en"
}

@ARTICLE{Ades-Aron2018-rf,
  title    = "Evaluation of the accuracy and precision of the diffusion
              parameter {EStImation} with Gibbs and {NoisE} removal pipeline",
  author   = "Ades-Aron, Benjamin and Veraart, Jelle and Kochunov, Peter and
              McGuire, Stephen and Sherman, Paul and Kellner, Elias and
              Novikov, Dmitry S and Fieremans, Els",
  abstract = "This work evaluates the accuracy and precision of the Diffusion
              parameter EStImation with Gibbs and NoisE Removal (DESIGNER)
              pipeline, developed to identify and minimize common sources of
              methodological variability including: thermal noise, Gibbs
              ringing artifacts, Rician bias, EPI and eddy current induced
              spatial distortions, and motion-related artifacts. Following this
              processing pipeline, iterative parameter estimation techniques
              were used to derive diffusion parameters of interest based on the
              diffusion tensor and kurtosis tensor. We evaluated accuracy using
              a software phantom based on 36 diffusion datasets from the Human
              Connectome project and tested the precision by analyzing data
              from 30 healthy volunteers scanned three times within one week.
              Preprocessing with both DESIGNER or a standard pipeline based on
              smoothing (instead of noise removal) improved parameter precision
              by up to a factor of 2 compared to preprocessing with motion
              correction alone. When evaluating accuracy, we report average
              decreases in bias (deviation from simulated parameters) over all
              included regions for fractional anisotropy, mean diffusivity,
              mean kurtosis, and axonal water fraction of 9.7\%, 8.7\%, 4.2\%,
              and 7.6\% using DESIGNER compared to the standard pipeline,
              demonstrating that preprocessing with DESIGNER improves accuracy
              compared to other processing methods.",
  journal  = "Neuroimage",
  volume   =  183,
  pages    = "532--543",
  month    =  dec,
  year     =  2018,
  keywords = "Artifact correction; Denoising; Diffusion MRI; Gibbs ringing;
              Image processing",
  language = "en"
}

@MISC{Buckner2000-ij,
  title   = "Functional Brain Imaging of Young, Nondemented, and Demented Older
             Adults",
  author  = "Buckner, Randy L and Snyder, Abraham Z and Sanders, Amy L and
             Raichle, Marcus E and Morris, John C",
  journal = "Journal of Cognitive Neuroscience",
  volume  =  12,
  number  = "supplement 2",
  pages   = "24--34",
  year    =  2000
}

@ARTICLE{Calhoun2001-jn,
  title    = "A method for making group inferences from functional {MRI} data
              using independent component analysis",
  author   = "Calhoun, V D and Adali, T and Pearlson, G D and Pekar, J J",
  abstract = "Independent component analysis (ICA) is a promising analysis
              method that is being increasingly applied to fMRI data. A
              principal advantage of this approach is its applicability to
              cognitive paradigms for which detailed models of brain activity
              are not available. Independent component analysis has been
              successfully utilized to analyze single-subject fMRI data sets,
              and an extension of this work would be to provide for group
              inferences. However, unlike univariate methods (e.g., regression
              analysis, Kolmogorov-Smirnov statistics), ICA does not naturally
              generalize to a method suitable for drawing inferences about
              groups of subjects. We introduce a novel approach for drawing
              group inferences using ICA of fMRI data, and present its
              application to a simple visual paradigm that alternately
              stimulates the left or right visual field. Our group ICA analysis
              revealed task-related components in left and right visual cortex,
              a transiently task-related component in bilateral
              occipital/parietal cortex, and a non-task-related component in
              bilateral visual association cortex. We address issues involved
              in the use of ICA as an fMRI analysis method such as: (1) How
              many components should be calculated? (2) How are these
              components to be combined across subjects? (3) How should the
              final results be thresholded and/or presented? We show that the
              methodology we present provides answers to these questions and
              lay out a process for making group inferences from fMRI data
              using independent component analysis.",
  journal  = "Hum. Brain Mapp.",
  volume   =  14,
  number   =  3,
  pages    = "140--151",
  month    =  nov,
  year     =  2001,
  language = "en"
}

@ARTICLE{Vinke2018-zu,
  title    = "Trajectories of imaging markers in brain aging: the Rotterdam
              Study",
  author   = "Vinke, Elisabeth J and de Groot, Marius and Venkatraghavan,
              Vikram and Klein, Stefan and Niessen, Wiro J and Ikram, M Arfan
              and Vernooij, Meike W",
  abstract = "With aging, the brain undergoes several structural changes. These
              changes reflect the normal aging process and are therefore not
              necessarily pathologic. In fact, better understanding of these
              normal changes is an important cornerstone to also disentangle
              pathologic changes. Several studies have investigated normal
              brain aging, both cross-sectional and longitudinal, and focused
              on a broad range of magnetic resonance imaging (MRI) markers.
              This study aims to comprise the different aspects in brain aging,
              by performing a comprehensive longitudinal assessment of brain
              aging, providing trajectories of volumetric (global and lobar;
              subcortical and cortical), microstructural, and focal (presence
              of microbleeds, lacunar or cortical infarcts) brain imaging
              markers in aging and the sequence in which these markers change
              in aging. Trajectories were calculated on 10,755 MRI scans that
              were acquired between 2005 and 2016 among 5286 persons aged 45
              years and older from the population-based Rotterdam Study. The
              average number of MRI scans per participant was 2 scans (ranging
              from 1 to 4 scans), with a mean interval between MRI scans of 3.3
              years (ranging from 0.2 to 9.5 years) and an average follow-up
              time of 5.2 years (ranging from 0.3 to 9.8 years). We found that
              trajectories of the different volumetric, microstructural, and
              focal markers show nonlinear curves, with accelerating change
              with advancing age. We found earlier acceleration of change in
              global and lobar volumetric and microstructural markers in men
              compared with women. For subcortical and cortical volumes,
              results show a mix of more linear and nonlinear trajectories,
              either increasing, decreasing, or stable over age for the
              subcortical and cortical volume and thickness. Differences
              between men and women are visible in several parcellations;
              however, the direction of these differences is mixed. The
              presence of focal markers show a nonlinear increase with age,
              with men having a higher probability for cortical or lacunar
              infarcts. The data presented in this study provide insight into
              the normal aging process in the brain, and its variability.",
  journal  = "Neurobiol. Aging",
  volume   =  71,
  pages    = "32--40",
  month    =  nov,
  year     =  2018,
  keywords = "Diffusion-MRI; Epidemiology; Gray matter; Longitudinal; MRI;
              Neurodegeneration; Population-based; White matter",
  language = "en"
}

@MISC{Veitch2019-rr,
  title   = "Understanding disease progression and improving Alzheimer's
             disease clinical trials: Recent highlights from the Alzheimer's
             Disease Neuroimaging Initiative",
  author  = "Veitch, Dallas P and Weiner, Michael W and Aisen, Paul S and
             Beckett, Laurel A and Cairns, Nigel J and Green, Robert C and
             Harvey, Danielle and Jack, Clifford R and Jagust, William and
             Morris, John C and Petersen, Ronald C and Saykin, Andrew J and
             Shaw, Leslie M and Toga, Arthur W and Trojanowski, John Q and
             {Alzheimer's Disease Neuroimaging Initiative}",
  journal = "Alzheimer's \& Dementia",
  volume  =  15,
  number  =  1,
  pages   = "106--152",
  year    =  2019
}

@MISC{Patenaude2011-qc,
  title   = "A Bayesian model of shape and appearance for subcortical brain
             segmentation",
  author  = "Patenaude, Brian and Smith, Stephen M and Kennedy, David N and
             Jenkinson, Mark",
  journal = "NeuroImage",
  volume  =  56,
  number  =  3,
  pages   = "907--922",
  year    =  2011
}

@MISC{Cox2016-as,
  title   = "Ageing and brain white matter structure in 3,513 {UK} Biobank
             participants",
  author  = "Cox, Simon R and Ritchie, Stuart J and Tucker-Drob, Elliot M and
             Liewald, David C and Hagenaars, Saskia P and Davies, Gail and
             Wardlaw, Joanna M and Gale, Catharine R and Bastin, Mark E and
             Deary, Ian J",
  journal = "Nature Communications",
  volume  =  7,
  number  =  1,
  year    =  2016
}

@ARTICLE{Zuo2017-tc,
  title    = "Human Connectomics across the Life Span",
  author   = "Zuo, Xi-Nian and He, Ye and Betzel, Richard F and Colcombe, Stan
              and Sporns, Olaf and Milham, Michael P",
  abstract = "Connectomics has enhanced our understanding of neurocognitive
              development and decline by the integration of network sciences
              into studies across different stages of the human life span.
              However, these studies commonly occurred independently, missing
              the opportunity to test integrated models of the dynamical brain
              organization across the entire life span. In this review article,
              we survey empirical findings in life-span connectomics and
              propose a generative framework for computationally modeling the
              connectome over the human life span. This framework highlights
              initial findings that across the life span, the human connectome
              gradually shifts from an 'anatomically driven' organization to
              one that is more 'topological'. Finally, we consider recent
              advances that are promising to provide an integrative and systems
              perspective of human brain plasticity as well as underscore the
              pitfalls and challenges.",
  journal  = "Trends Cogn. Sci.",
  volume   =  21,
  number   =  1,
  pages    = "32--45",
  month    =  jan,
  year     =  2017,
  keywords = "brain network; connectomics; data sharing; generative model;
              life-span development; normative trajectory",
  language = "en"
}

@MISC{Salthouse2016-vz,
  title  = "Theoretical Perspectives on Cognitive Aging",
  author = "Salthouse, Timothy A",
  year   =  2016
}

@ARTICLE{Poldrack2010-hp,
  title    = "Mapping Mental Function to Brain Structure: How Can Cognitive
              Neuroimaging Succeed?",
  author   = "Poldrack, Russell A",
  abstract = "The goal of cognitive neuroscience is to identify the mapping
              between brain function and mental processing. In this article, I
              examine the strategies that have been used to identify such
              mappings and argue that they may be fundamentally unable to
              identify selective structure-function mappings. To understand the
              functional anatomy of mental processes, it will be necessary for
              researchers to move from the brain-mapping strategies that the
              field has employed toward a search for selective associations.
              This will require a greater focus on the structure of cognitive
              processes, which can be achieved through the development of
              formal ontologies that describe the structure of mental
              processes. In this article, I outline the Cognitive Atlas
              Project, which is developing such ontologies, and show how this
              knowledge could be used in conjunction with data-mining
              approaches to more directly relate mental processes and brain
              function.",
  journal  = "Perspect. Psychol. Sci.",
  volume   =  5,
  number   =  6,
  pages    = "753--761",
  month    =  nov,
  year     =  2010,
  keywords = "machine learning; neuroimaging; ontology; prediction",
  language = "en"
}

@ARTICLE{Van_den_Heuvel2019-bb,
  title    = "A cross-disorder connectome landscape of brain dysconnectivity",
  author   = "van den Heuvel, Martijn P and Sporns, Olaf",
  abstract = "Many human brain disorders are associated with characteristic
              alterations in the structural and functional connectivity of the
              brain. In this article, we explore how commonalities and
              differences in connectome alterations can reveal relationships
              across disorders. We survey recent literature on connectivity
              changes in neurological and psychiatric disorders in the context
              of key organizational principles of the human connectome and
              observe that several disturbances to network properties of the
              human brain have a common role in a wide range of brain disorders
              and point towards potentially shared network mechanisms
              underpinning disorders. We hypothesize that the distinct
              dimensions along which connectome networks are organized (for
              example, 'modularity' and 'integration') provide a general
              coordinate system that allows description and categorization of
              relationships between seemingly disparate disorders. We outline a
              cross-disorder 'connectome landscape of dysconnectivity' along
              these principal dimensions of network organization that may place
              shared connectome alterations between brain disorders in a common
              framework.",
  journal  = "Nat. Rev. Neurosci.",
  volume   =  20,
  number   =  7,
  pages    = "435--446",
  month    =  jul,
  year     =  2019,
  language = "en"
}

@ARTICLE{Oschwald2019-zd,
  title    = "Brain structure and cognitive ability in healthy aging: a review
              on longitudinal correlated change",
  author   = "Oschwald, Jessica and Guye, Sabrina and Liem, Franziskus and
              Rast, Philippe and Willis, Sherry and R{\"o}cke, Christina and
              J{\"a}ncke, Lutz and Martin, Mike and M{\'e}rillat, Susan",
  abstract = "Little is still known about the neuroanatomical substrates
              related to changes in specific cognitive abilities in the course
              of healthy aging, and the existing evidence is predominantly
              based on cross-sectional studies. However, to understand the
              intricate dynamics between developmental changes in brain
              structure and changes in cognitive ability, longitudinal studies
              are needed. In the present article, we review the current
              longitudinal evidence on correlated changes between magnetic
              resonance imaging-derived measures of brain structure (e.g. gray
              matter/white matter volume, cortical thickness), and
              laboratory-based measures of fluid cognitive ability (e.g.
              intelligence, memory, processing speed) in healthy older adults.
              To theoretically embed the discussion, we refer to the revised
              Scaffolding Theory of Aging and Cognition. We found 31 eligible
              articles, with sample sizes ranging from n = 25 to n = 731
              (median n = 104), and participant age ranging from 19 to 103.
              Several of these studies report positive correlated changes for
              specific regions and specific cognitive abilities (e.g. between
              structures of the medial temporal lobe and episodic memory).
              However, the number of studies presenting converging evidence is
              small, and the large methodological variability between studies
              precludes general conclusions. Methodological and theoretical
              limitations are discussed. Clearly, more empirical evidence is
              needed to advance the field. Therefore, we provide guidance for
              future researchers by presenting ideas to stimulate theory and
              methods for development.",
  journal  = "Rev. Neurosci.",
  volume   =  31,
  number   =  1,
  pages    = "1--57",
  month    =  dec,
  year     =  2019,
  keywords = "brain structure; change; cognitive ability; correlated change;
              healthy aging; longitudinal",
  language = "en"
}

@ARTICLE{Thapar2003-pd,
  title    = "A diffusion model analysis of the effects of aging on letter
              discrimination",
  author   = "Thapar, Anjali and Ratcliff, Roger and McKoon, Gail",
  abstract = "The effects of aging on accuracy and response time were examined
              in a letter discrimination experiment with young and older
              subjects. Results showed that older subjects (ages 60-75) were
              generally slower and less accurate than young subjects. R.
              Ratcliff's (1978) diffusion model was fit to the data, and it
              provided a good account of response times, their distributions,
              and response accuracy. The results produce similar age effects on
              the nondecision components of response time (about 50 ms slowing)
              and the response criteria (more conservative settings) to those
              from R. Ratcliff, A. Thapar, and G. McKoon (2001), but also show
              a reduced rate of accumulation of evidence for older subjects.
              The model-based approach has the advantage of allowing the
              separation of aging effects on different components of
              processing.",
  journal  = "Psychol. Aging",
  volume   =  18,
  number   =  3,
  pages    = "415--429",
  month    =  sep,
  year     =  2003,
  language = "en"
}

@MISC{Beckmann2004-jf,
  title   = "Probabilistic Independent Component Analysis for Functional
             Magnetic Resonance Imaging",
  author  = "Beckmann, C F and Smith, S M",
  journal = "IEEE Transactions on Medical Imaging",
  volume  =  23,
  number  =  2,
  pages   = "137--152",
  year    =  2004
}

@ARTICLE{Grady2010-bg,
  title    = "A multivariate analysis of age-related differences in default
              mode and task-positive networks across multiple cognitive domains",
  author   = "Grady, Cheryl L and Protzner, Andrea B and Kovacevic, Natasa and
              Strother, Stephen C and Afshin-Pour, Babak and Wojtowicz, Magda
              and Anderson, John A E and Churchill, Nathan and McIntosh,
              Anthony R",
  abstract = "We explored the effects of aging on 2 large-scale brain networks,
              the default mode network (DMN) and the task-positive network
              (TPN). During functional magnetic resonance imaging scanning,
              young and older participants carried out 4 visual tasks:
              detection, perceptual matching, attentional cueing, and working
              memory. Accuracy of performance was roughly matched at 80\%
              across tasks and groups. Modulations of activity across
              conditions were assessed, as well as functional connectivity of
              both networks. Younger adults showed a broader engagement of the
              DMN and older adults a more extensive engagement of the TPN.
              Functional connectivity in the DMN was reduced in older adults,
              whereas the main pattern of TPN connectivity was equivalent in
              the 2 groups. Age-specific connectivity also was seen in TPN
              regions. Increased activity in TPN areas predicted worse accuracy
              on the tasks, but greater expression of a connectivity pattern
              associated with a right dorsolateral prefrontal TPN region, seen
              only in older adults, predicted better performance. These results
              provide further evidence for age-related differences in the DMN
              and new evidence of age differences in the TPN. Increased use of
              the TPN may reflect greater demand on cognitive control processes
              in older individuals that may be partially offset by alterations
              in prefrontal functional connectivity.",
  journal  = "Cereb. Cortex",
  volume   =  20,
  number   =  6,
  pages    = "1432--1447",
  month    =  jun,
  year     =  2010,
  language = "en"
}

@MISC{Wang2020-vd,
  title   = "Finding the needle in a high-dimensional haystack: Canonical
             correlation analysis for neuroscientists",
  author  = "Wang, Hao-Ting and Smallwood, Jonathan and Mourao-Miranda, Janaina
             and Xia, Cedric Huchuan and Satterthwaite, Theodore D and Bassett,
             Danielle S and Bzdok, Danilo",
  journal = "NeuroImage",
  volume  =  216,
  pages   = "116745",
  year    =  2020
}

@ARTICLE{Tournier2019-ld,
  title    = "{MRtrix3}: A fast, flexible and open software framework for
              medical image processing and visualisation",
  author   = "Tournier, J-Donald and Smith, Robert and Raffelt, David and
              Tabbara, Rami and Dhollander, Thijs and Pietsch, Maximilian and
              Christiaens, Daan and Jeurissen, Ben and Yeh, Chun-Hung and
              Connelly, Alan",
  abstract = "MRtrix3 is an open-source, cross-platform software package for
              medical image processing, analysis and visualisation, with a
              particular emphasis on the investigation of the brain using
              diffusion MRI. It is implemented using a fast, modular and
              flexible general-purpose code framework for image data access and
              manipulation, enabling efficient development of new applications,
              whilst retaining high computational performance and a consistent
              command-line interface between applications. In this article, we
              provide a high-level overview of the features of the MRtrix3
              framework and general-purpose image processing applications
              provided with the software.",
  journal  = "Neuroimage",
  volume   =  202,
  pages    = "116137",
  month    =  nov,
  year     =  2019,
  keywords = "Image; MRI; Processing; Software; Visualisation",
  language = "en"
}

@MISC{Schulz2020-hu,
  title   = "Different scaling of linear models and deep learning in
             {UKBiobank} brain images versus machine-learning datasets",
  author  = "Schulz, Marc-Andre and Thomas Yeo, B T and Vogelstein, Joshua T
             and Mourao-Miranada, Janaina and Kather, Jakob N and Kording,
             Konrad and Richards, Blake and Bzdok, Danilo",
  journal = "Nature Communications",
  volume  =  11,
  number  =  1,
  year    =  2020
}

@ARTICLE{Maunsell2004-ic,
  title    = "Neuronal representations of cognitive state: reward or attention?",
  author   = "Maunsell, John H R",
  abstract = "The effects of spatial or featural attention on the activity of
              neurons have been studied in many experiments that have used a
              variety of neurophysiological approaches. Other experiments have
              examined how expectations about reward are represented in
              neuronal activity in various brain regions. Although attention
              and reward are distinct concepts, I argue here that many
              neurophysiological experiments on attention and reward do not
              permit a clean dissociation between the two. This problem arises
              in part because reward contingencies are the only parameter
              manipulated in any of these experiments. I describe how attention
              and reward expectations have been confounded, giving rise to
              uncertainty about how signals related to attention and reward are
              distributed in the brain.",
  journal  = "Trends Cogn. Sci.",
  volume   =  8,
  number   =  6,
  pages    = "261--265",
  month    =  jun,
  year     =  2004,
  language = "en"
}

@ARTICLE{Johnson2000-ft,
  title    = "The relationship between {fMRI} activation and cerebral atrophy:
              comparison of normal aging and alzheimer disease",
  author   = "Johnson, S C and Saykin, A J and Baxter, L C and Flashman, L A
              and Santulli, R B and McAllister, T W and Mamourian, A C",
  abstract = "Functional MRI has recently been used to examine activation
              associated with aging and dementia, yet little is known regarding
              the effect of cerebral atrophy on fMRI signal. The purpose of
              this study was to examine the relationship between measures of
              global and regionally specific atrophy and fMRI activation in
              normal aging and in Alzheimer disease (AD). Two groups of
              subjects were studied with echoplanar imaging and quantitative
              structural volumetry: healthy controls spanning a broad age and
              atrophy range (n = 16) and patients with mild AD (n = 8). Results
              from a semantic task previously found to activate left inferior
              frontal (LIFG) and left superior temporal (LSTG) gyri were
              analyzed. The correlations between clusters of activation in the
              LIFG and LSTG and measures of local atrophy in the LIFG and LSTG
              regions were evaluated. For control subjects, there was no
              significant correlation between activation and regional or total
              brain atrophy (for LIFG r = -0.03, NS; for LSTG r = 0.20, NS). In
              contrast, for AD patients, there was a significant positive
              correlation between atrophy and activation in LIFG (r = 0.70, P =
              0.05) but not LSTG (r = 0.00, NS). These results suggest that
              activation of language regions and atrophy within those regions
              may be independent among healthy adults spanning a broad age and
              atrophy range. However, in AD, a relationship exists in the LIFG
              that may reflect compensatory recruitment of cortical units or
              disease-specific changes in the hemodynamic response.",
  journal  = "Neuroimage",
  volume   =  11,
  number   =  3,
  pages    = "179--187",
  month    =  mar,
  year     =  2000,
  language = "en"
}

@MISC{Dahne2015-tn,
  title   = "Multivariate Machine Learning Methods for Fusing Multimodal
             Functional Neuroimaging Data",
  author  = "Dahne, Sven and Bieszmann, Felix and Samek, Wojciech and Haufe,
             Stefan and Goltz, Dominique and Gundlach, Christopher and
             Villringer, Arno and Fazli, Siamac and Muller, Klaus-Robert",
  journal = "Proceedings of the IEEE",
  volume  =  103,
  number  =  9,
  pages   = "1507--1530",
  year    =  2015
}

@MISC{Fischl2012-hn,
  title   = "{FreeSurfer}",
  author  = "Fischl, Bruce",
  journal = "NeuroImage",
  volume  =  62,
  number  =  2,
  pages   = "774--781",
  year    =  2012
}

@MISC{Cole_undated-cm,
  title  = "Quantification of the biological age of the brain using
            neuroimaging",
  author = "Cole, James and Franke, Katja and Cherbuin, Nicolas"
}

@ARTICLE{Wykes2015-zw,
  title    = "Mental health research priorities for Europe",
  author   = "Wykes, Til and Haro, Josep Maria and Belli, Stefano R and
              Obradors-Tarrag{\'o}, Carla and Arango, Celso and Ayuso-Mateos,
              Jos{\'e} Luis and Bitter, Istv{\'a}n and Brunn, Matthias and
              Chevreul, Karine and Demotes-Mainard, Jacques and Elfeddali, Iman
              and Evans-Lacko, Sara and Fiorillo, Andrea and Forsman, Anna K
              and Hazo, Jean-Baptiste and Kuepper, Rebecca and Knappe, Susanne
              and Leboyer, Marion and Lewis, Sh{\^o}n W and Linszen, Donald and
              Luciano, Mario and Maj, Mario and McDaid, David and Miret, Marta
              and Papp, Szilvia and Park, A-La and Schumann, Gunter and
              Thornicroft, Graham and van der Feltz-Cornelis, Christina and van
              Os, Jim and Wahlbeck, Kristian and Walker-Tilley, Tom and
              Wittchen, Hans-Ulrich and {ROAMER consortium}",
  abstract = "Mental and brain disorders represent the greatest health burden
              to Europe-not only for directly affected individuals, but also
              for their caregivers and the wider society. They incur
              substantial economic costs through direct (and indirect)
              health-care and welfare spending, and via productivity losses,
              all of which substantially affect European development. Funding
              for research to mitigate these effects lags far behind the cost
              of mental and brain disorders to society. Here, we describe a
              comprehensive, coordinated mental health research agenda for
              Europe and worldwide. This agenda was based on systematic reviews
              of published work and consensus decision making by
              multidisciplinary scientific experts and affected stakeholders
              (more than 1000 in total): individuals with mental health
              problems and their families, health-care workers, policy makers,
              and funders. We generated six priorities that will, over the next
              5-10 years, help to close the biggest gaps in mental health
              research in Europe, and in turn overcome the substantial
              challenges caused by mental disorders.",
  journal  = "Lancet Psychiatry",
  volume   =  2,
  number   =  11,
  pages    = "1036--1042",
  month    =  nov,
  year     =  2015,
  language = "en"
}

@ARTICLE{Paxton2008-cq,
  title    = "Cognitive control, goal maintenance, and prefrontal function in
              healthy aging",
  author   = "Paxton, Jessica L and Barch, Deanna M and Racine, Caroline A and
              Braver, Todd S",
  abstract = "Cognitive control impairments in healthy older adults may partly
              reflect disturbances in the ability to actively maintain
              goal-relevant information, a function that depends on the
              engagement of lateral prefrontal cortex (PFC). In 2 functional
              magnetic resonance imaging studies, healthy young and older
              adults performed versions of a task in which contextual cues
              provide goal-relevant information used to bias processing of
              subsequent ambiguous probes. In Study 1, a blocked design and
              manipulation of the cue-probe delay interval revealed a
              generalized pattern of enhanced task-related brain activity in
              older adults but combined with a specific delay-related reduction
              of activity in lateral PFC regions. In Study 2, a combined
              blocked/event-related design revealed enhanced sustained (i.e.,
              across-trial) activity but a reduction in transient trial-related
              activation in lateral PFC among older adults. Further analyses of
              within-trial activity dynamics indicated that, within these and
              other lateral PFC regions, older adults showed reduced activation
              during the cue and delay period but increased activation at the
              time of the probe, particularly on high-interference trials.
              These results are consistent with the hypothesis that age-related
              impairments in goal maintenance abilities cause a compensatory
              shift in older adults from a proactive (seen in young adults) to
              a reactive cognitive control strategy.",
  journal  = "Cereb. Cortex",
  volume   =  18,
  number   =  5,
  pages    = "1010--1028",
  month    =  may,
  year     =  2008,
  language = "en"
}

@ARTICLE{Habes2016-uc,
  title    = "Advanced brain aging: relationship with epidemiologic and genetic
              risk factors, and overlap with Alzheimer disease atrophy patterns",
  author   = "Habes, M and Janowitz, D and Erus, G and Toledo, J B and Resnick,
              S M and Doshi, J and Van der Auwera, S and Wittfeld, K and
              Hegenscheid, K and Hosten, N and Biffar, R and Homuth, G and
              V{\"o}lzke, H and Grabe, H J and Hoffmann, W and Davatzikos, C",
  abstract = "We systematically compared structural imaging patterns of
              advanced brain aging (ABA) in the general-population, herein
              defined as significant deviation from typical BA to those found
              in Alzheimer disease (AD). The hypothesis that ABA would show
              different patterns of structural change compared with those found
              in AD was tested via advanced pattern analysis methods. In
              particular, magnetic resonance images of 2705 participants from
              the Study of Health in Pomerania (aged 20-90 years) were analyzed
              using an index that captures aging atrophy patterns (Spatial
              Pattern of Atrophy for Recognition of BA (SPARE-BA)), and an
              index previously shown to capture atrophy patterns found in
              clinical AD (Spatial Patterns of Abnormality for Recognition of
              Early Alzheimer's Disease (SPARE-AD)). We studied the association
              between these indices and risk factors, including an AD polygenic
              risk score. Finally, we compared the ABA-associated atrophy with
              typical AD-like patterns. We observed that SPARE-BA had
              significant association with: smoking (P<0.05), anti-hypertensive
              (P<0.05), anti-diabetic drug use (men P<0.05, women P=0.06) and
              waist circumference for the male cohort (P<0.05), after adjusting
              for age. Subjects with ABA had spatially extensive gray matter
              loss in the frontal, parietal and temporal lobes
              (false-discovery-rate-corrected q<0.001). ABA patterns of atrophy
              were partially overlapping with, but notably deviating from those
              typically found in AD. Subjects with ABA had higher SPARE-AD
              values; largely due to the partial spatial overlap of associated
              patterns in temporal regions. The AD polygenic risk score was
              significantly associated with SPARE-AD but not with SPARE-BA. Our
              findings suggest that ABA is likely characterized by
              pathophysiologic mechanisms that are distinct from, or only
              partially overlapping with those of AD.",
  journal  = "Transl. Psychiatry",
  volume   =  6,
  pages    = "e775",
  month    =  apr,
  year     =  2016,
  language = "en"
}

@MISC{Jeurissen2014-fv,
  title   = "Multi-tissue constrained spherical deconvolution for improved
             analysis of multi-shell diffusion {MRI} data",
  author  = "Jeurissen, Ben and Tournier, Jacques-Donald and Dhollander, Thijs
             and Connelly, Alan and Sijbers, Jan",
  journal = "NeuroImage",
  volume  =  103,
  pages   = "411--426",
  year    =  2014
}

@ARTICLE{Calhoun2009-qp,
  title    = "A review of group {ICA} for {fMRI} data and {ICA} for joint
              inference of imaging, genetic, and {ERP} data",
  author   = "Calhoun, Vince D and Liu, Jingyu and Adali, T{\"u}lay",
  abstract = "Independent component analysis (ICA) has become an increasingly
              utilized approach for analyzing brain imaging data. In contrast
              to the widely used general linear model (GLM) that requires the
              user to parameterize the data (e.g. the brain's response to
              stimuli), ICA, by relying upon a general assumption of
              independence, allows the user to be agnostic regarding the exact
              form of the response. In addition, ICA is intrinsically a
              multivariate approach, and hence each component provides a
              grouping of brain activity into regions that share the same
              response pattern thus providing a natural measure of functional
              connectivity. There are a wide variety of ICA approaches that
              have been proposed, in this paper we focus upon two distinct
              methods. The first part of this paper reviews the use of ICA for
              making group inferences from fMRI data. We provide an overview of
              current approaches for utilizing ICA to make group inferences
              with a focus upon the group ICA approach implemented in the GIFT
              software. In the next part of this paper, we provide an overview
              of the use of ICA to combine or fuse multimodal data. ICA has
              proven particularly useful for data fusion of multiple tasks or
              data modalities such as single nucleotide polymorphism (SNP) data
              or event-related potentials. As demonstrated by a number of
              examples in this paper, ICA is a powerful and versatile
              data-driven approach for studying the brain.",
  journal  = "Neuroimage",
  volume   =  45,
  number   = "1 Suppl",
  pages    = "S163--72",
  month    =  mar,
  year     =  2009,
  language = "en"
}

@MISC{Svaldi2019-le,
  title   = "{IC-P-032}: {IMPROVING} {PREDICTION} {OF} {COGNITIVE} {OUTCOMES}
             {FROM} {FUNCTIONAL} {CONNECTIVITY} {IN} {ALZHEIMER'S} {DISEASE}",
  author  = "Svaldi, Diana Otero and Go{\~n}i, Joaqu{\'\i}n and Amico, Enrico
             and Abbas, Kausar and Charanya, Muralidharan and West, John D and
             Dzemidzic, Mario and Risacher, Shannon L and Saykin, Andrew J and
             Apostolova, Liana G",
  journal = "Alzheimer's \& Dementia",
  volume  =  15,
  pages   = "P38--P39",
  year    =  2019
}

@MISC{Taylor2016-bv,
  title   = "Can We Change the Inevitable? Ameliorating Brain Aging and
             Cognitive Decline",
  author  = "Taylor, Warren D and Raji, Cyrus and Wang, Lihong and Lavretsky,
             Helen",
  journal = "The American Journal of Geriatric Psychiatry",
  volume  =  24,
  number  =  3,
  pages   = "S7",
  year    =  2016
}

@MISC{Weiner2017-vm,
  title   = "Recent publications from the Alzheimer's Disease Neuroimaging
             Initiative: Reviewing progress toward improved {AD} clinical
             trials",
  author  = "Weiner, Michael W and Veitch, Dallas P and Aisen, Paul S and
             Beckett, Laurel A and Cairns, Nigel J and Green, Robert C and
             Harvey, Danielle and Jack, Clifford R and Jagust, William and
             Morris, John C and Petersen, Ronald C and Saykin, Andrew J and
             Shaw, Leslie M and Toga, Arthur W and Trojanowski, John Q",
  journal = "Alzheimer's \& Dementia",
  volume  =  13,
  number  =  4,
  pages   = "e1--e85",
  year    =  2017
}

@MISC{Petersen2015-au,
  title   = "Brain Networks and Cognitive Architectures",
  author  = "Petersen, Steven E and Sporns, Olaf",
  journal = "Neuron",
  volume  =  88,
  number  =  1,
  pages   = "207--219",
  year    =  2015
}

@MISC{Rich2017-no,
  title   = "{Health-Care} Economics and the Impact of Aging on Rising
             {Health-Care} Costs",
  author  = "Rich, Preston B and Barry, Noran",
  journal = "Geriatric Trauma and Critical Care",
  pages   = "99--105",
  year    =  2017
}

@ARTICLE{Krishnan2011-nb,
  title    = "Partial Least Squares ({PLS}) methods for neuroimaging: a
              tutorial and review",
  author   = "Krishnan, Anjali and Williams, Lynne J and McIntosh, Anthony
              Randal and Abdi, Herv{\'e}",
  abstract = "Partial Least Squares (PLS) methods are particularly suited to
              the analysis of relationships between measures of brain activity
              and of behavior or experimental design. In neuroimaging, PLS
              refers to two related methods: (1) symmetric PLS or Partial Least
              Squares Correlation (PLSC), and (2) asymmetric PLS or Partial
              Least Squares Regression (PLSR). The most popular (by far)
              version of PLS for neuroimaging is PLSC. It exists in several
              varieties based on the type of data that are related to brain
              activity: behavior PLSC analyzes the relationship between brain
              activity and behavioral data, task PLSC analyzes how brain
              activity relates to pre-defined categories or experimental
              design, seed PLSC analyzes the pattern of connectivity between
              brain regions, and multi-block or multi-table PLSC integrates one
              or more of these varieties in a common analysis. PLSR, in
              contrast to PLSC, is a predictive technique which, typically,
              predicts behavior (or design) from brain activity. For both PLS
              methods, statistical inferences are implemented using
              cross-validation techniques to identify significant patterns of
              voxel activation. This paper presents both PLS methods and
              illustrates them with small numerical examples and typical
              applications in neuroimaging.",
  journal  = "Neuroimage",
  volume   =  56,
  number   =  2,
  pages    = "455--475",
  month    =  may,
  year     =  2011,
  language = "en"
}

@ARTICLE{Greve2009-nn,
  title    = "Accurate and robust brain image alignment using boundary-based
              registration",
  author   = "Greve, Douglas N and Fischl, Bruce",
  abstract = "The fine spatial scales of the structures in the human brain
              represent an enormous challenge to the successful integration of
              information from different images for both within- and
              between-subject analysis. While many algorithms to register image
              pairs from the same subject exist, visual inspection shows that
              their accuracy and robustness to be suspect, particularly when
              there are strong intensity gradients and/or only part of the
              brain is imaged. This paper introduces a new algorithm called
              Boundary-Based Registration, or BBR. The novelty of BBR is that
              it treats the two images very differently. The reference image
              must be of sufficient resolution and quality to extract surfaces
              that separate tissue types. The input image is then aligned to
              the reference by maximizing the intensity gradient across tissue
              boundaries. Several lower quality images can be aligned through
              their alignment with the reference. Visual inspection and fMRI
              results show that BBR is more accurate than correlation ratio or
              normalized mutual information and is considerably more robust to
              even strong intensity inhomogeneities. BBR also excels at
              aligning partial-brain images to whole-brain images, a domain in
              which existing registration algorithms frequently fail. Even in
              the limit of registering a single slice, we show the BBR results
              to be robust and accurate.",
  journal  = "Neuroimage",
  volume   =  48,
  number   =  1,
  pages    = "63--72",
  month    =  oct,
  year     =  2009,
  language = "en"
}

% The entry below contains non-ASCII chars that could not be converted
% to a LaTeX equivalent.
@ARTICLE{Hawrylycz2012-sr,
  title    = "An anatomically comprehensive atlas of the adult human brain
              transcriptome",
  author   = "Hawrylycz, Michael J and Lein, Ed S and Guillozet-Bongaarts,
              Angela L and Shen, Elaine H and Ng, Lydia and Miller, Jeremy A
              and van de Lagemaat, Louie N and Smith, Kimberly A and Ebbert,
              Amanda and Riley, Zackery L and Abajian, Chris and Beckmann,
              Christian F and Bernard, Amy and Bertagnolli, Darren and Boe,
              Andrew F and Cartagena, Preston M and Chakravarty, M Mallar and
              Chapin, Mike and Chong, Jimmy and Dalley, Rachel A and David
              Daly, Barry and Dang, Chinh and Datta, Suvro and Dee, Nick and
              Dolbeare, Tim A and Faber, Vance and Feng, David and Fowler,
              David R and Goldy, Jeff and Gregor, Benjamin W and Haradon, Zeb
              and Haynor, David R and Hohmann, John G and Horvath, Steve and
              Howard, Robert E and Jeromin, Andreas and Jochim, Jayson M and
              Kinnunen, Marty and Lau, Christopher and Lazarz, Evan T and Lee,
              Changkyu and Lemon, Tracy A and Li, Ling and Li, Yang and Morris,
              John A and Overly, Caroline C and Parker, Patrick D and Parry,
              Sheana E and Reding, Melissa and Royall, Joshua J and Schulkin,
              Jay and Sequeira, Pedro Adolfo and Slaughterbeck, Clifford R and
              Smith, Simon C and Sodt, Andy J and Sunkin, Susan M and Swanson,
              Beryl E and Vawter, Marquis P and Williams, Derric and Wohnoutka,
              Paul and Zielke, H Ronald and Geschwind, Daniel H and Hof,
              Patrick R and Smith, Stephen M and Koch, Christof and Grant, Seth
              G N and Jones, Allan R",
  abstract = "Neuroanatomically precise, genome-wide maps of transcript
              distributions are critical resources to complement genomic
              sequence data and to correlate functional and genetic brain
              architecture. Here we describe the generation and analysis of a
              transcriptional atlas of the adult human brain, comprising
              extensive histological analysis and comprehensive microarray
              profiling of ∼900 neuroanatomically precise subdivisions in two
              individuals. Transcriptional regulation varies enormously by
              anatomical location, with different regions and their constituent
              cell types displaying robust molecular signatures that are highly
              conserved between individuals. Analysis of differential gene
              expression and gene co-expression relationships demonstrates that
              brain-wide variation strongly reflects the distributions of major
              cell classes such as neurons, oligodendrocytes, astrocytes and
              microglia. Local neighbourhood relationships between fine
              anatomical subdivisions are associated with discrete neuronal
              subtypes and genes involved with synaptic transmission. The
              neocortex displays a relatively homogeneous transcriptional
              pattern, but with distinct features associated selectively with
              primary sensorimotor cortices and with enriched frontal lobe
              expression. Notably, the spatial topography of the neocortex is
              strongly reflected in its molecular topography-the closer two
              cortical regions, the more similar their transcriptomes. This
              freely accessible online data resource forms a high-resolution
              transcriptional baseline for neurogenetic studies of normal and
              abnormal human brain function.",
  journal  = "Nature",
  volume   =  489,
  number   =  7416,
  pages    = "391--399",
  month    =  sep,
  year     =  2012,
  language = "en"
}

@ARTICLE{Deary2009-ok,
  title     = "Age-associated cognitive decline",
  author    = "Deary, Ian J and Corley, Janie and Gow, Alan J and Harris, Sarah
               E and Houlihan, Lorna M and Marioni, Riccardo E and Penke, Lars
               and Rafnsson, Snorri B and Starr, John M",
  abstract  = "AbstractIntroduction. Age-associated cognitive decline---or
               normal (non-pathological, normative, usual) cognitive
               ageing---is an important human experience which d",
  journal   = "Br. Med. Bull.",
  publisher = "Oxford Academic",
  volume    =  92,
  number    =  1,
  pages     = "135--152",
  month     =  dec,
  year      =  2009,
  keywords  = "genetics; inflammation; adult"
}

@ARTICLE{Hao2017-me,
  title    = "Identification of associations between genotypes and longitudinal
              phenotypes via temporally-constrained group sparse canonical
              correlation analysis",
  author   = "Hao, Xiaoke and Li, Chanxiu and Yan, Jingwen and Yao, Xiaohui and
              Risacher, Shannon L and Saykin, Andrew J and Shen, Li and Zhang,
              Daoqiang and {Alzheimer's Disease Neuroimaging Initiative}",
  abstract = "Motivation: Neuroimaging genetics identifies the relationships
              between genetic variants (i.e., the single nucleotide
              polymorphisms) and brain imaging data to reveal the associations
              from genotypes to phenotypes. So far, most existing
              machine-learning approaches are widely used to detect the
              effective associations between genetic variants and brain imaging
              data at one time-point. However, those associations are based on
              static phenotypes and ignore the temporal dynamics of the
              phenotypical changes. The phenotypes across multiple time-points
              may exhibit temporal patterns that can be used to facilitate the
              understanding of the degenerative process. In this article, we
              propose a novel temporally constrained group sparse canonical
              correlation analysis (TGSCCA) framework to identify genetic
              associations with longitudinal phenotypic markers. Results: The
              proposed TGSCCA method is able to capture the temporal changes in
              brain from longitudinal phenotypes by incorporating the fused
              penalty, which requires that the differences between two
              consecutive canonical weight vectors from adjacent time-points
              should be small. A new efficient optimization algorithm is
              designed to solve the objective function. Furthermore, we
              demonstrate the effectiveness of our algorithm on both synthetic
              and real data (i.e., the Alzheimer's Disease Neuroimaging
              Initiative cohort, including progressive mild cognitive
              impairment, stable MCI and Normal Control participants). In
              comparison with conventional SCCA, our proposed method can
              achieve strong associations and discover phenotypic biomarkers
              across multiple time-points to guide disease-progressive
              interpretation. Availability and implementation: The Matlab code
              is available at https://sourceforge.net/projects/ibrain-cn/files/
              . Contact: dqzhang@nuaa.edu.cn or shenli@iu.edu.",
  journal  = "Bioinformatics",
  volume   =  33,
  number   =  14,
  pages    = "i341--i349",
  month    =  jul,
  year     =  2017,
  language = "en"
}

@ARTICLE{Yeo2011-nm,
  title    = "The organization of the human cerebral cortex estimated by
              intrinsic functional connectivity",
  author   = "Yeo, B T Thomas and Krienen, Fenna M and Sepulcre, Jorge and
              Sabuncu, Mert R and Lashkari, Danial and Hollinshead, Marisa and
              Roffman, Joshua L and Smoller, Jordan W and Z{\"o}llei, Lilla and
              Polimeni, Jonathan R and Fischl, Bruce and Liu, Hesheng and
              Buckner, Randy L",
  abstract = "Information processing in the cerebral cortex involves
              interactions among distributed areas. Anatomical connectivity
              suggests that certain areas form local hierarchical relations
              such as within the visual system. Other connectivity patterns,
              particularly among association areas, suggest the presence of
              large-scale circuits without clear hierarchical relations. In
              this study the organization of networks in the human cerebrum was
              explored using resting-state functional connectivity MRI. Data
              from 1,000 subjects were registered using surface-based
              alignment. A clustering approach was employed to identify and
              replicate networks of functionally coupled regions across the
              cerebral cortex. The results revealed local networks confined to
              sensory and motor cortices as well as distributed networks of
              association regions. Within the sensory and motor cortices,
              functional connectivity followed topographic representations
              across adjacent areas. In association cortex, the connectivity
              patterns often showed abrupt transitions between network
              boundaries. Focused analyses were performed to better understand
              properties of network connectivity. A canonical sensory-motor
              pathway involving primary visual area, putative middle temporal
              area complex (MT+), lateral intraparietal area, and frontal eye
              field was analyzed to explore how interactions might arise within
              and between networks. Results showed that adjacent regions of the
              MT+ complex demonstrate differential connectivity consistent with
              a hierarchical pathway that spans networks. The functional
              connectivity of parietal and prefrontal association cortices was
              next explored. Distinct connectivity profiles of neighboring
              regions suggest they participate in distributed networks that,
              while showing evidence for interactions, are embedded within
              largely parallel, interdigitated circuits. We conclude by
              discussing the organization of these large-scale cerebral
              networks in relation to monkey anatomy and their potential
              evolutionary expansion in humans to support cognition.",
  journal  = "J. Neurophysiol.",
  volume   =  106,
  number   =  3,
  pages    = "1125--1165",
  month    =  sep,
  year     =  2011,
  language = "en"
}

@ARTICLE{Maillet2013-fl,
  title    = "Association between prefrontal activity and volume change in
              prefrontal and medial temporal lobes in aging and dementia: a
              review",
  author   = "Maillet, David and Rajah, M Natasha",
  abstract = "Functional neuroimaging studies have consistently reported
              age-related changes in prefrontal cortex (PFC) activity during a
              variety of cognitive tasks, including episodic memory. These
              changes are often interpreted within the context of one of the
              following three neural models of age-related changes in brain
              function: dedifferentiation, neural inefficiency, and neural
              plasticity and compensation models. Distinguishing between these
              competing models has proven difficult when interpreting results
              using functional imaging data alone. In this paper we suggest
              that a more accurate interpretation of age-related changes in PFC
              activity requires consideration of age-related differences in
              gray matter volume (GMv) in PFC and the medial temporal lobes
              (MTL). We review fMRI studies of cognitive aging that have
              directly examined the relationship between PFC activity and both
              local (PFC) and distal (MTL) GMv in older versus younger adults.
              We also considered how structure-function relationships may be
              further modified in pathological aging (i.e. mild cognitive
              impairment (MCI) and Alzheimer's disease (AD)). We found that
              when task performance was matched between age-groups there was a
              negative association between regional PFC volume and activity in
              older adults. However, when older adults performed worse than
              young adults we observed a positive association between volume
              and activity in right lateral PFC. Additionally during memory
              tasks, several studies revealed that PFC activity is positively
              related to GM volume in MTL in healthy older adults, but
              negatively related in MCI and AD patients. We conclude that PFC
              activity is related to age-related changes in local and distal GM
              volume reductions and that consideration of these structural
              measures aids the interpretation of fMRI results. Furthermore,
              the study of structure-function relationships may provide
              important insights into the biological mechanisms underlying
              healthy versus pathological aging.",
  journal  = "Ageing Res. Rev.",
  volume   =  12,
  number   =  2,
  pages    = "479--489",
  month    =  mar,
  year     =  2013,
  language = "en"
}

@MISC{Mueller2005-ab,
  title   = "Ways toward an early diagnosis in Alzheimer's disease: The
             Alzheimer's Disease Neuroimaging Initiative ({ADNI})",
  author  = "Mueller, Susanne G and Weiner, Michael W and Thal, Leon J and
             Petersen, Ronald C and Jack, Clifford R and Jagust, William and
             Trojanowski, John Q and Toga, Arthur W and Beckett, Laurel",
  journal = "Alzheimer's \& Dementia",
  volume  =  1,
  number  =  1,
  pages   = "55--66",
  year    =  2005
}

@MISC{Folstein1983-ts,
  title   = "The {Mini-Mental} State Examination",
  author  = "Folstein, Marshal F",
  journal = "Archives of General Psychiatry",
  volume  =  40,
  number  =  7,
  pages   = "812",
  year    =  1983
}

@ARTICLE{Baggio2015-lq,
  title    = "Rich Club Organization and Cognitive Performance in Healthy Older
              Participants",
  author   = "Baggio, Hugo C and Segura, Barbara and Junque, Carme and de Reus,
              Marcel A and Sala-Llonch, Roser and Van den Heuvel, Martijn P",
  abstract = "The human brain is a complex network that has been noted to
              contain a group of densely interconnected hub regions. With a
              putative ``rich club'' of hubs hypothesized to play a central
              role in global integrative brain functioning, we assessed whether
              hub and rich club organizations are associated with cognitive
              performance in healthy participants and whether the rich club
              might be differentially involved in cognitive functions with a
              heavier dependence on global integration. A group of 30
              relatively older participants (range = 39-79 years of age)
              underwent extensive neuropsychological testing, combined with
              diffusion-weighted magnetic resonance imaging to reconstruct
              individual structural brain networks. Rich club connectivity was
              found to be associated with general cognitive performance. More
              specifically, assessing the relationship between the rich club
              and performance in two specific cognitive domains, we found rich
              club connectivity to be differentially associated with
              attention/executive functions-known to rely on the integration of
              distributed brain areas-rather than with
              visuospatial/visuoperceptual functions, which have a more
              constrained neuroanatomical substrate. Our findings thus provide
              first empirical evidence of a relevant role played by the rich
              club in cognitive processes.",
  journal  = "J. Cogn. Neurosci.",
  volume   =  27,
  number   =  9,
  pages    = "1801--1810",
  month    =  sep,
  year     =  2015,
  language = "en"
}

@ARTICLE{Diedrichsen2017-mj,
  title    = "Representational models: A common framework for understanding
              encoding, pattern-component, and representational-similarity
              analysis",
  author   = "Diedrichsen, J{\"o}rn and Kriegeskorte, Nikolaus",
  abstract = "Representational models specify how activity patterns in
              populations of neurons (or, more generally, in multivariate
              brain-activity measurements) relate to sensory stimuli, motor
              responses, or cognitive processes. In an experimental context,
              representational models can be defined as hypotheses about the
              distribution of activity profiles across experimental conditions.
              Currently, three different methods are being used to test such
              hypotheses: encoding analysis, pattern component modeling (PCM),
              and representational similarity analysis (RSA). Here we develop a
              common mathematical framework for understanding the relationship
              of these three methods, which share one core commonality: all
              three evaluate the second moment of the distribution of activity
              profiles, which determines the representational geometry, and
              thus how well any feature can be decoded from population
              activity. Using simulated data for three different experimental
              designs, we compare the power of the methods to adjudicate
              between competing representational models. PCM implements a
              likelihood-ratio test and therefore provides the most powerful
              test if its assumptions hold. However, the other two
              approaches-when conducted appropriately-can perform similarly. In
              encoding analysis, the linear model needs to be appropriately
              regularized, which effectively imposes a prior on the activity
              profiles. With such a prior, an encoding model specifies a
              well-defined distribution of activity profiles. In RSA, the
              unequal variances and statistical dependencies of the
              dissimilarity estimates need to be taken into account to reach
              near-optimal power in inference. The three methods render
              different aspects of the information explicit (e.g.
              single-response tuning in encoding analysis and
              population-response representational dissimilarity in RSA) and
              have specific advantages in terms of computational demands, ease
              of use, and extensibility. The three methods are properly
              construed as complementary components of a single data-analytical
              toolkit for understanding neural representations on the basis of
              multivariate brain-activity data.",
  journal  = "PLoS Comput. Biol.",
  volume   =  13,
  number   =  4,
  pages    = "e1005508",
  month    =  apr,
  year     =  2017,
  language = "en"
}

@ARTICLE{Guntupalli2016-xf,
  title    = "A Model of Representational Spaces in Human Cortex",
  author   = "Guntupalli, J Swaroop and Hanke, Michael and Halchenko, Yaroslav
              O and Connolly, Andrew C and Ramadge, Peter J and Haxby, James V",
  abstract = "Current models of the functional architecture of human cortex
              emphasize areas that capture coarse-scale features of cortical
              topography but provide no account for population responses that
              encode information in fine-scale patterns of activity. Here, we
              present a linear model of shared representational spaces in human
              cortex that captures fine-scale distinctions among population
              responses with response-tuning basis functions that are common
              across brains and models cortical patterns of neural responses
              with individual-specific topographic basis functions. We derive a
              common model space for the whole cortex using a new algorithm,
              searchlight hyperalignment, and complex, dynamic stimuli that
              provide a broad sampling of visual, auditory, and social
              percepts. The model aligns representations across brains in
              occipital, temporal, parietal, and prefrontal cortices, as shown
              by between-subject multivariate pattern classification and
              intersubject correlation of representational geometry, indicating
              that structural principles for shared neural representations
              apply across widely divergent domains of information. The model
              provides a rigorous account for individual variability of
              well-known coarse-scale topographies, such as retinotopy and
              category selectivity, and goes further to account for fine-scale
              patterns that are multiplexed with coarse-scale topographies and
              carry finer distinctions.",
  journal  = "Cereb. Cortex",
  volume   =  26,
  number   =  6,
  pages    = "2919--2934",
  month    =  jun,
  year     =  2016,
  keywords = "functional magnetic resonance imaging (fMRI); hyperalignment;
              multivariate pattern analysis (MVPA); neural decoding;
              representational similarity analysis (RSA)",
  language = "en"
}

@ARTICLE{McIntosh2013-lo,
  title    = "Multivariate statistical analyses for neuroimaging data",
  author   = "McIntosh, Anthony R and Mi{\v s}i{\'c}, Bratislav",
  abstract = "As the focus of neuroscience shifts from studying individual
              brain regions to entire networks of regions, methods for
              statistical inference have also become geared toward network
              analysis. The purpose of the present review is to survey the
              multivariate statistical techniques that have been used to study
              neural interactions. We have selected the most common techniques
              and developed a taxonomy that instructively reflects their
              assumptions and practical use. For each family of analyses, we
              describe their application and the types of experimental
              questions they can address, as well as how they relate to other
              analyses both conceptually and mathematically. We intend to show
              that despite their diversity, all of these techniques offer
              complementary information about the functional architecture of
              the brain.",
  journal  = "Annu. Rev. Psychol.",
  volume   =  64,
  pages    = "499--525",
  year     =  2013,
  language = "en"
}

@ARTICLE{Samanez-Larkin2009-iq,
  title    = "Selective attention to emotion in the aging brain",
  author   = "Samanez-Larkin, Gregory R and Robertson, Elaine R and Mikels,
              Joseph A and Carstensen, Laura L and Gotlib, Ian H",
  abstract = "A growing body of research suggests that the ability to regulate
              emotion remains stable or improves across the adult life span.
              Socioemotional selectivity theory maintains that this pattern of
              findings reflects the prioritization of emotional goals. Given
              that goal-directed behavior requires attentional control, the
              present study was designed to investigate age differences in
              selective attention to emotional lexical stimuli under conditions
              of emotional interference. Both neural and behavioral measures
              were obtained during an experiment in which participants
              completed a flanker task that required them to make categorical
              judgments about emotional and nonemotional stimuli. Older adults
              showed interference in both the behavioral and neural measures on
              control trials but not on emotion trials. Although older adults
              typically show relatively high levels of interference and reduced
              cognitive control during nonemotional tasks, they appear to be
              able to successfully reduce interference during emotional tasks.",
  journal  = "Psychol. Aging",
  volume   =  24,
  number   =  3,
  pages    = "519--529",
  month    =  sep,
  year     =  2009,
  language = "en"
}

@ARTICLE{Smith2015-ih,
  title    = "A positive-negative mode of population covariation links brain
              connectivity, demographics and behavior",
  author   = "Smith, Stephen M and Nichols, Thomas E and Vidaurre, Diego and
              Winkler, Anderson M and Behrens, Timothy E J and Glasser, Matthew
              F and Ugurbil, Kamil and Barch, Deanna M and Van Essen, David C
              and Miller, Karla L",
  abstract = "We investigated the relationship between individual subjects'
              functional connectomes and 280 behavioral and demographic
              measures in a single holistic multivariate analysis relating
              imaging to non-imaging data from 461 subjects in the Human
              Connectome Project. We identified one strong mode of population
              co-variation: subjects were predominantly spread along a single
              'positive-negative' axis linking lifestyle, demographic and
              psychometric measures to each other and to a specific pattern of
              brain connectivity.",
  journal  = "Nat. Neurosci.",
  volume   =  18,
  number   =  11,
  pages    = "1565--1567",
  month    =  nov,
  year     =  2015,
  language = "en"
}

@ARTICLE{Carstensen2011-kj,
  title    = "Emotional experience improves with age: evidence based on over 10
              years of experience sampling",
  author   = "Carstensen, Laura L and Turan, Bulent and Scheibe, Susanne and
              Ram, Nilam and Ersner-Hershfield, Hal and Samanez-Larkin, Gregory
              R and Brooks, Kathryn P and Nesselroade, John R",
  abstract = "Recent evidence suggests that emotional well-being improves from
              early adulthood to old age. This study used experience-sampling
              to examine the developmental course of emotional experience in a
              representative sample of adults spanning early to very late
              adulthood. Participants (N = 184, Wave 1; N = 191, Wave 2; N =
              178, Wave 3) reported their emotional states at five randomly
              selected times each day for a one week period. Using a
              measurement burst design, the one-week sampling procedure was
              repeated five and then ten years later. Cross-sectional and
              growth curve analyses indicate that aging is associated with more
              positive overall emotional well-being, with greater emotional
              stability and with more complexity (as evidenced by greater
              co-occurrence of positive and negative emotions). These findings
              remained robust after accounting for other variables that may be
              related to emotional experience (personality, verbal fluency,
              physical health, and demographic variables). Finally, emotional
              experience predicted mortality; controlling for age, sex, and
              ethnicity, individuals who experienced relatively more positive
              than negative emotions in everyday life were more likely to have
              survived over a 13 year period. Findings are discussed in the
              theoretical context of socioemotional selectivity theory.",
  journal  = "Psychol. Aging",
  volume   =  26,
  number   =  1,
  pages    = "21--33",
  month    =  mar,
  year     =  2011,
  language = "en"
}

@ARTICLE{Cepeda2001-ll,
  title    = "Changes in executive control across the life span: examination of
              task-switching performance",
  author   = "Cepeda, N J and Kramer, A F and Gonzalez de Sather, J C",
  abstract = "A study was conducted to examine changes in executive control
              processes over the life span. More specifically, changes in
              processes responsible for preparation and interference control
              that underlie the ability to flexibly alternate between two
              different tasks were examined. Individuals (N = 152) ranging in
              age from 7 to 82 years participated in the study. A U-shaped
              function was obtained for switch costs (i.e., the time required
              to switch between tasks compared with a repeated-task baseline),
              with larger costs found for young children and older adults.
              Switch costs were reduced with practice, particularly for
              children. All age groups benefited from increased preparation
              time, with larger benefits observed for children and older
              adults. Adults benefited to a greater extent than children when
              the interval between the response to one task and the cue
              indicating which task to perform next was lengthened, which
              suggested faster decay of interference from the old task set for
              adults than for children. A series of hierarchical analyses
              indicated that the age-related variance in task-switching
              performance is independent, at least in part, from the
              age-related variance in other cognitive processes such as
              perceptual speed and working memory. The results are discussed in
              terms of the development and decline of executive control
              processes across the life span.",
  journal  = "Dev. Psychol.",
  volume   =  37,
  number   =  5,
  pages    = "715--730",
  month    =  sep,
  year     =  2001,
  language = "en"
}

@ARTICLE{Ratcliff2003-nq,
  title    = "A diffusion model analysis of the effects of aging on brightness
              discrimination",
  author   = "Ratcliff, Roger and Thapar, Anjali and McKoon, Gail",
  abstract = "The effects of aging on decision time were examined in a
              brightness discrimination experiment with young and older
              subjects (ages, 60-75 years). Results showed that older subjects
              were slightly slower than young subjects but just as accurate.
              Ratcliff's (1978) diffusion model was fit to the data, and it
              provided a good account of response times, their distributions,
              and response accuracy. There was a 50-msec slowing of the
              nondecision components of response time for older subjects
              relative to young subjects, but response criteria settings and
              rates of accumulation of evidence from stimuli were roughly equal
              for the two groups. These results are contrasted with those
              obtained from letter discrimination and signal-detection-like
              tasks.",
  journal  = "Percept. Psychophys.",
  volume   =  65,
  number   =  4,
  pages    = "523--535",
  month    =  may,
  year     =  2003,
  language = "en"
}

@MISC{Sekuler1980-ob,
  title   = "Spatial Vision and Aging. I: Contrast Sensitivity",
  author  = "Sekuler, R and Hutman, L P",
  journal = "Journal of Gerontology",
  volume  =  35,
  number  =  5,
  pages   = "692--699",
  year    =  1980
}

@MISC{Kriegeskorte2008-bo,
  title   = "Representational similarity analysis -- connecting the branches of
             systems neuroscience",
  author  = "Kriegeskorte, Nikolaus",
  journal = "Frontiers in Systems Neuroscience",
  year    =  2008
}

@MISC{Reisberg2002-ci,
  title   = "Evidence and mechanisms of retrogenesis in Alzheimer's and other
             dementias: Management and treatment import",
  author  = "Reisberg, Barry and Franssen, Emile H and Souren, Lidu{\"\i}n E M
             and Auer, Stefanie R and Akram, Imran and Kenowsky, Sunnie",
  journal = "American Journal of Alzheimer's Disease \& Other Dementiasr",
  volume  =  17,
  number  =  4,
  pages   = "202--212",
  year    =  2002
}

% The entry below contains non-ASCII chars that could not be converted
% to a LaTeX equivalent.
@ARTICLE{Gustavsson2011-pl,
  title    = "Cost of disorders of the brain in Europe 2010",
  author   = "Gustavsson, Anders and Svensson, Mikael and Jacobi, Frank and
              Allgulander, Christer and Alonso, Jordi and Beghi, Ettore and
              Dodel, Richard and Ekman, Mattias and Faravelli, Carlo and
              Fratiglioni, Laura and Gannon, Brenda and Jones, David Hilton and
              Jennum, Poul and Jordanova, Albena and J{\"o}nsson, Linus and
              Karampampa, Korinna and Knapp, Martin and Kobelt, Gisela and
              Kurth, Tobias and Lieb, Roselind and Linde, Mattias and
              Ljungcrantz, Christina and Maercker, Andreas and Melin, Beatrice
              and Moscarelli, Massimo and Musayev, Amir and Norwood, Fiona and
              Preisig, Martin and Pugliatti, Maura and Rehm, Juergen and
              Salvador-Carulla, Luis and Schlehofer, Brigitte and Simon, Roland
              and Steinhausen, Hans-Christoph and Stovner, Lars Jacob and
              Vallat, Jean-Michel and Van den Bergh, Peter and den Bergh, Peter
              Van and van Os, Jim and Vos, Pieter and Xu, Weili and Wittchen,
              Hans-Ulrich and J{\"o}nsson, Bengt and Olesen, Jes and
              {CDBE2010Study Group}",
  abstract = "BACKGROUND: The spectrum of disorders of the brain is large,
              covering hundreds of disorders that are listed in either the
              mental or neurological disorder chapters of the established
              international diagnostic classification systems. These disorders
              have a high prevalence as well as short- and long-term
              impairments and disabilities. Therefore they are an emotional,
              financial and social burden to the patients, their families and
              their social network. In a 2005 landmark study, we estimated for
              the first time the annual cost of 12 major groups of disorders of
              the brain in Europe and gave a conservative estimate of €386
              billion for the year 2004. This estimate was limited in scope and
              conservative due to the lack of sufficiently comprehensive
              epidemiological and/or economic data on several important
              diagnostic groups. We are now in a position to substantially
              improve and revise the 2004 estimates. In the present report we
              cover 19 major groups of disorders, 7 more than previously, of an
              increased range of age groups and more cost items. We therefore
              present much improved cost estimates. Our revised estimates also
              now include the new EU member states, and hence a population of
              514 million people. AIMS: To estimate the number of persons with
              defined disorders of the brain in Europe in 2010, the total cost
              per person related to each disease in terms of direct and
              indirect costs, and an estimate of the total cost per disorder
              and country. METHODS: The best available estimates of the
              prevalence and cost per person for 19 groups of disorders of the
              brain (covering well over 100 specific disorders) were identified
              via a systematic review of the published literature. Together
              with the twelve disorders included in 2004, the following range
              of mental and neurologic groups of disorders is covered:
              addictive disorders, affective disorders, anxiety disorders,
              brain tumor, childhood and adolescent disorders (developmental
              disorders), dementia, eating disorders, epilepsy, mental
              retardation, migraine, multiple sclerosis, neuromuscular
              disorders, Parkinson's disease, personality disorders, psychotic
              disorders, sleep disorders, somatoform disorders, stroke, and
              traumatic brain injury. Epidemiologic panels were charged to
              complete the literature review for each disorder in order to
              estimate the 12-month prevalence, and health economic panels were
              charged to estimate best cost-estimates. A cost model was
              developed to combine the epidemiologic and economic data and
              estimate the total cost of each disorder in each of 30 European
              countries (EU27+Iceland, Norway and Switzerland). The cost model
              was populated with national statistics from Eurostat to adjust
              all costs to 2010 values, converting all local currencies to
              Euro, imputing costs for countries where no data were available,
              and aggregating country estimates to purchasing power parity
              adjusted estimates for the total cost of disorders of the brain
              in Europe 2010. RESULTS: The total cost of disorders of the brain
              was estimated at €798 billion in 2010. Direct costs constitute
              the majority of costs (37\% direct healthcare costs and 23\%
              direct non-medical costs) whereas the remaining 40\% were
              indirect costs associated with patients' production losses. On
              average, the estimated cost per person with a disorder of the
              brain in Europe ranged between €285 for headache and €30,000 for
              neuromuscular disorders. The European per capita cost of
              disorders of the brain was €1550 on average but varied by
              country. The cost (in billion €PPP 2010) of the disorders of the
              brain included in this study was as follows: addiction: €65.7;
              anxiety disorders: €74.4; brain tumor: €5.2; child/adolescent
              disorders: €21.3; dementia: €105.2; eating disorders: €0.8;
              epilepsy: €13.8; headache: €43.5; mental retardation: €43.3; mood
              disorders: €113.4; multiple sclerosis: €14.6; neuromuscular
              disorders: €7.7; Parkinson's disease: €13.9; personality
              disorders: €27.3; psychotic disorders: €93.9; sleep disorders:
              €35.4; somatoform disorder: €21.2; stroke: €64.1; traumatic brain
              injury: €33.0. It should be noted that the revised estimate of
              those disorders included in the previous 2004 report constituted
              €477 billion, by and large confirming our previous study results
              after considering the inflation and population increase since
              2004. Further, our results were consistent with administrative
              data on the health care expenditure in Europe, and comparable to
              previous studies on the cost of specific disorders in Europe. Our
              estimates were lower than comparable estimates from the US.
              DISCUSSION: This study was based on the best currently available
              data in Europe and our model enabled extrapolation to countries
              where no data could be found. Still, the scarcity of data is an
              important source of uncertainty in our estimates and may imply
              over- or underestimations in some disorders and countries. Even
              though this review included many disorders, diagnoses, age groups
              and cost items that were omitted in 2004, there are still
              remaining disorders that could not be included due to limitations
              in the available data. We therefore consider our estimate of the
              total cost of the disorders of the brain in Europe to be
              conservative. In terms of the health economic burden outlined in
              this report, disorders of the brain likely constitute the number
              one economic challenge for European health care, now and in the
              future. Data presented in this report should be considered by all
              stakeholder groups, including policy makers, industry and patient
              advocacy groups, to reconsider the current science, research and
              public health agenda and define a coordinated plan of action of
              various levels to address the associated challenges.
              RECOMMENDATIONS: Political action is required in light of the
              present high cost of disorders of the brain. Funding of brain
              research must be increased; care for patients with brain
              disorders as well as teaching at medical schools and other health
              related educations must be quantitatively and qualitatively
              improved, including psychological treatments. The current move of
              the pharmaceutical industry away from brain related indications
              must be halted and reversed. Continued research into the cost of
              the many disorders not included in the present study is
              warranted. It is essential that not only the EU but also the
              national governments forcefully support these initiatives.",
  journal  = "Eur. Neuropsychopharmacol.",
  volume   =  21,
  number   =  10,
  pages    = "718--779",
  month    =  oct,
  year     =  2011,
  language = "en"
}

@ARTICLE{Van_den_Heuvel2011-aw,
  title    = "Rich-club organization of the human connectome",
  author   = "van den Heuvel, Martijn P and Sporns, Olaf",
  abstract = "The human brain is a complex network of interlinked regions.
              Recent studies have demonstrated the existence of a number of
              highly connected and highly central neocortical hub regions,
              regions that play a key role in global information integration
              between different parts of the network. The potential functional
              importance of these ``brain hubs'' is underscored by recent
              studies showing that disturbances of their structural and
              functional connectivity profile are linked to neuropathology.
              This study aims to map out both the subcortical and neocortical
              hubs of the brain and examine their mutual relationship,
              particularly their structural linkages. Here, we demonstrate that
              brain hubs form a so-called ``rich club,'' characterized by a
              tendency for high-degree nodes to be more densely connected among
              themselves than nodes of a lower degree, providing important
              information on the higher-level topology of the brain network.
              Whole-brain structural networks of 21 subjects were reconstructed
              using diffusion tensor imaging data. Examining the connectivity
              profile of these networks revealed a group of 12 strongly
              interconnected bihemispheric hub regions, comprising the
              precuneus, superior frontal and superior parietal cortex, as well
              as the subcortical hippocampus, putamen, and thalamus.
              Importantly, these hub regions were found to be more densely
              interconnected than would be expected based solely on their
              degree, together forming a rich club. We discuss the potential
              functional implications of the rich-club organization of the
              human connectome, particularly in light of its role in
              information integration and in conferring robustness to its
              structural core.",
  journal  = "J. Neurosci.",
  volume   =  31,
  number   =  44,
  pages    = "15775--15786",
  month    =  nov,
  year     =  2011,
  language = "en"
}

@ARTICLE{Davis2019-sd,
  title    = "Cooperative contributions of structural and functional
              connectivity to successful memory in aging",
  author   = "Davis, Simon W and Szymanski, Amanda and Boms, Homa and Fink,
              Thomas and Cabeza, Roberto",
  abstract = "Understanding the precise relation between functional
              connectivity and structural (white matter) connectivity and how
              these relationships account for cognitive changes in older adults
              are major challenges for neuroscience. We investigate these
              issues using an approach in which structural equation modeling
              (SEM) is employed to integrate functional and structural
              connectivity data from younger and older adults ( = 62), analyzed
              with a common framework based on regions connected by canonical
              tract groups (CTGs). CTGs (e.g., uncinate fasciculus) serve as a
              common currency between functional and structural connectivity
              matrices, and ensure equivalent sparsity in connectome
              information. We used this approach to investigate the neural
              mechanisms supporting memory for items and memory for
              associations, and how they are affected by healthy aging. We
              found that different structural and functional CTGs made
              independent contributions to source and item memory performance,
              suggesting that both forms of connectivity underlie age-related
              differences in specific forms of memory. Furthermore, the
              relationship between functional and structural connectivity was
              best explained by a general relationship between latent
              constructs-a relationship absent in any specific CTG group. These
              results provide insights into the relationship between structural
              and functional connectivity patterns, and elucidate their
              relative contribution to age-related differences in source memory
              performance.",
  journal  = "Netw Neurosci",
  volume   =  3,
  number   =  1,
  pages    = "173--194",
  year     =  2019,
  keywords = "Aging; Episodic memory; Functional connectivity; SEM; Structural
              connectivity; Task-related connectivity",
  language = "en"
}

@ARTICLE{Bassett2017-lr,
  title    = "Network neuroscience",
  author   = "Bassett, Danielle S and Sporns, Olaf",
  abstract = "Despite substantial recent progress, our understanding of the
              principles and mechanisms underlying complex brain function and
              cognition remains incomplete. Network neuroscience proposes to
              tackle these enduring challenges. Approaching brain structure and
              function from an explicitly integrative perspective, network
              neuroscience pursues new ways to map, record, analyze and model
              the elements and interactions of neurobiological systems. Two
              parallel trends drive the approach: the availability of new
              empirical tools to create comprehensive maps and record dynamic
              patterns among molecules, neurons, brain areas and social
              systems; and the theoretical framework and computational tools of
              modern network science. The convergence of empirical and
              computational advances opens new frontiers of scientific inquiry,
              including network dynamics, manipulation and control of brain
              networks, and integration of network processes across
              spatiotemporal domains. We review emerging trends in network
              neuroscience and attempt to chart a path toward a better
              understanding of the brain as a multiscale networked system.",
  journal  = "Nat. Neurosci.",
  volume   =  20,
  number   =  3,
  pages    = "353--364",
  month    =  feb,
  year     =  2017,
  language = "en"
}

@ARTICLE{Wandell2016-cl,
  title    = "Clarifying Human White Matter",
  author   = "Wandell, Brian A",
  abstract = "Progress in magnetic resonance imaging (MRI) now makes it
              possible to identify the major white matter tracts in the living
              human brain. These tracts are important because they carry many
              of the signals communicated between different brain regions. MRI
              methods coupled with biophysical modeling can measure the tissue
              properties and structural features of the tracts that impact our
              ability to think, feel, and perceive. This review describes the
              fundamental ideas of the MRI methods used to identify the major
              white matter tracts in the living human brain.",
  journal  = "Annu. Rev. Neurosci.",
  volume   =  39,
  pages    = "103--128",
  month    =  jul,
  year     =  2016,
  keywords = "connectome; dMRI; diffusion spectrum imaging; diffusion tensor
              imaging; diffusion weighted imaging; oligodendrocytes;
              quantitative MRI; tractography; white matter",
  language = "en"
}

@MISC{Lustig2009-kp,
  title   = "Aging, Training, and the Brain: A Review and Future Directions",
  author  = "Lustig, Cindy and Shah, Priti and Seidler, Rachael and
             Reuter-Lorenz, Patricia A",
  journal = "Neuropsychology Review",
  volume  =  19,
  number  =  4,
  pages   = "504--522",
  year    =  2009
}

@MISC{Harada2013-fh,
  title   = "Normal Cognitive Aging",
  author  = "Harada, Caroline N and Natelson Love, Marissa C and Triebel,
             Kristen L",
  journal = "Clinics in Geriatric Medicine",
  volume  =  29,
  number  =  4,
  pages   = "737--752",
  year    =  2013
}

@MISC{Van_Essen2012-ns,
  title   = "The future of the human connectome",
  author  = "Van Essen, D C and Ugurbil, K",
  journal = "NeuroImage",
  volume  =  62,
  number  =  2,
  pages   = "1299--1310",
  year    =  2012
}

@ARTICLE{Wittchen2011-li,
  title    = "The size and burden of mental disorders and other disorders of
              the brain in Europe 2010",
  author   = "Wittchen, H U and Jacobi, F and Rehm, J and Gustavsson, A and
              Svensson, M and J{\"o}nsson, B and Olesen, J and Allgulander, C
              and Alonso, J and Faravelli, C and Fratiglioni, L and Jennum, P
              and Lieb, R and Maercker, A and van Os, J and Preisig, M and
              Salvador-Carulla, L and Simon, R and Steinhausen, H-C",
  abstract = "AIMS: To provide 12-month prevalence and disability burden
              estimates of a broad range of mental and neurological disorders
              in the European Union (EU) and to compare these findings to
              previous estimates. Referring to our previous 2005 review,
              improved up-to-date data for the enlarged EU on a broader range
              of disorders than previously covered are needed for basic,
              clinical and public health research and policy decisions and to
              inform about the estimated number of persons affected in the EU.
              METHOD: Stepwise multi-method approach, consisting of systematic
              literature reviews, reanalyses of existing data sets, national
              surveys and expert consultations. Studies and data from all
              member states of the European Union (EU-27) plus Switzerland,
              Iceland and Norway were included. Supplementary information about
              neurological disorders is provided, although methodological
              constraints prohibited the derivation of overall prevalence
              estimates for mental and neurological disorders. Disease burden
              was measured by disability adjusted life years (DALY). RESULTS:
              Prevalence: It is estimated that each year 38.2\% of the EU
              population suffers from a mental disorder. Adjusted for age and
              comorbidity, this corresponds to 164.8million persons affected.
              Compared to 2005 (27.4\%) this higher estimate is entirely due to
              the inclusion of 14 new disorders also covering
              childhood/adolescence as well as the elderly. The estimated
              higher number of persons affected (2011: 165m vs. 2005: 82m) is
              due to coverage of childhood and old age populations, new
              disorders and of new EU membership states. The most frequent
              disorders are anxiety disorders (14.0\%), insomnia (7.0\%), major
              depression (6.9\%), somatoform (6.3\%), alcohol and drug
              dependence (>4\%), ADHD (5\%) in the young, and dementia (1-30\%,
              depending on age). Except for substance use disorders and mental
              retardation, there were no substantial cultural or country
              variations. Although many sources, including national health
              insurance programs, reveal increases in sick leave, early
              retirement and treatment rates due to mental disorders, rates in
              the community have not increased with a few exceptions (i.e.
              dementia). There were also no consistent indications of
              improvements with regard to low treatment rates, delayed
              treatment provision and grossly inadequate treatment. Disability:
              Disorders of the brain and mental disorders in particular,
              contribute 26.6\% of the total all cause burden, thus a greater
              proportion as compared to other regions of the world. The rank
              order of the most disabling diseases differs markedly by gender
              and age group; overall, the four most disabling single conditions
              were: depression, dementias, alcohol use disorders and stroke.
              CONCLUSION: In every year over a third of the total EU population
              suffers from mental disorders. The true size of ``disorders of
              the brain'' including neurological disorders is even considerably
              larger. Disorders of the brain are the largest contributor to the
              all cause morbidity burden as measured by DALY in the EU. No
              indications for increasing overall rates of mental disorders were
              found nor of improved care and treatment since 2005; less than
              one third of all cases receive any treatment, suggesting a
              considerable level of unmet needs. We conclude that the true size
              and burden of disorders of the brain in the EU was significantly
              underestimated in the past. Concerted priority action is needed
              at all levels, including substantially increased funding for
              basic, clinical and public health research in order to identify
              better strategies for improved prevention and treatment for
              disorders of the brain as the core health challenge of the 21st
              century.",
  journal  = "Eur. Neuropsychopharmacol.",
  volume   =  21,
  number   =  9,
  pages    = "655--679",
  month    =  sep,
  year     =  2011,
  language = "en"
}

@ARTICLE{Rex2003-bk,
  title    = "The {LONI} Pipeline Processing Environment",
  author   = "Rex, David E and Ma, Jeffrey Q and Toga, Arthur W",
  abstract = "The analysis of raw data in neuroimaging has become a
              computationally entrenched process with many intricate steps run
              on increasingly larger datasets. Many software packages exist
              that provide either complete analyses or specific steps in an
              analysis. These packages often possess diverse input and output
              requirements, utilize different file formats, run in particular
              environments, and have limited abilities with certain types of
              data. The combination of these packages to achieve more sensitive
              and accurate results has become a common tactic in brain mapping
              studies but requires much work to ensure valid interoperation
              between programs. The handling, organization, and storage of
              intermediate data can prove difficult as well. The LONI Pipeline
              Processing Environment is a simple, efficient, and distributed
              computing solution to these problems enabling software inclusion
              from different laboratories in different environments. It is used
              here to derive a T1-weighted MRI atlas of the human brain from
              452 normal young adult subjects with fully automated processing.
              The LONI Pipeline Processing Environment's parallel processing
              efficiency using an integrated client/server dataflow model was
              80.9\% when running the atlas generation pipeline from a PC
              client (Acer TravelMate 340T) on 48 dedicated server processors
              (Silicon Graphics Inc. Origin 3000). The environment was 97.5\%
              efficient when the same analysis was run on eight dedicated
              processors.",
  journal  = "Neuroimage",
  volume   =  19,
  number   =  3,
  pages    = "1033--1048",
  month    =  jul,
  year     =  2003,
  language = "en"
}

% The entry below contains non-ASCII chars that could not be converted
% to a LaTeX equivalent.
@UNPUBLISHED{Marek2020-xh,
  title    = "Towards Reproducible {Brain-Wide} Association Studies",
  author   = "Marek, Scott and Tervo-Clemmens, Brenden and Calabro, Finnegan J
              and Montez, David F and Kay, Benjamin P and Hatoum, Alexander S
              and Donohue, Meghan Rose and Foran, William and Miller, Ryland L
              and Feczko, Eric and Miranda-Dominguez, Oscar and Graham, Alice M
              and Earl, Eric A and Perrone, Anders J and Cordova, Michaela and
              Doyle, Olivia and Moore, Lucille A and Conan, Greg and Uriarte,
              Johnny and Snider, Kathy and Tam, Angela and Chen, Jianzhong and
              Newbold, Dillan J and Zheng, Annie and Seider, Nicole A and Van,
              Andrew N and Laumann, Timothy O and Thompson, Wesley K and
              Greene, Deanna J and Petersen, Steven E and Nichols, Thomas E and
              Thomas Yeo, B T and Barch, Deanna M and Garavan, Hugh and Luna,
              Beatriz and Fair, Damien A and Dosenbach, Nico U F",
  abstract = "Magnetic resonance imaging (MRI) continues to drive many
              important neuroscientific advances. However, progress in
              uncovering reproducible associations between individual
              differences in brain structure/function and behavioral phenotypes
              (e.g., cognition, mental health) may have been undermined by
              typical neuroimaging sample sizes (median N=25)[1][1],[2][2].
              Leveraging the Adolescent Brain Cognitive Development (ABCD)
              Study[3][3] (N=11,878), we estimated the effect sizes and
              reproducibility of these brain-wide associations studies (BWAS)
              as a function of sample size. The very largest, replicable
              brain-wide associations for univariate and multivariate methods
              were r=0.14 and r=0.34, respectively. In smaller samples, typical
              for brain-wide association studies (BWAS), irreproducible,
              inflated effect sizes were ubiquitous, no matter the method
              (univariate, multivariate). Until sample sizes started to
              approach consortium-levels, BWAS were underpowered and
              statistical errors assured. Multiple factors contribute to
              replication failures[4][4]--[6][5]; here, we show that the
              pairing of small brain-behavioral phenotype effect sizes with
              sampling variability is a key element in wide-spread BWAS
              replication failure. Brain-behavioral phenotype associations
              stabilize and become more reproducible with sample sizes of
              N⪆2,000. While investigator-initiated brain-behavior research
              continues to generate hypotheses and propel innovation, large
              consortia are needed to usher in a new era of reproducible human
              brain-wide association studies. \#\#\# Competing Interest
              Statement Nico Dosenbach and Damien Fair are co-founders of Nous
              Imaging [1]: \#ref-1 [2]: \#ref-2 [3]: \#ref-3 [4]: \#ref-4 [5]:
              \#ref-6",
  pages    = "2020.08.21.257758",
  month    =  aug,
  year     =  2020,
  language = "en"
}

@ARTICLE{Avesani2019-dw,
  title   = "The open diffusion data derivatives, brain data upcycling via
             integrated publishing of derivatives and reproducible open cloud
             services",
  author  = "Avesani, Paolo and McPherson, Brent and Hayashi, Soichi and
             Caiafa, Cesar and Henschel, Robert and Garyfallidis, Eleftherios
             and Kitchell, Lindsey and Bullock, Daniel and Patterson, Andrew
             and Olivetti, Emanuele and Sporns, Olaf and Saykin, Andrew and
             Wang, Lei and Dinov, Ivo and Hancock, David and Caron, Bradley and
             Qian, Yiming and Pestilli, Franco",
  journal = "Nature Scientific Data",
  volume  =  6,
  number  =  1,
  pages   = "1--13",
  year    =  2019
}

@ARTICLE{Allen2011-lo,
  title    = "A baseline for the multivariate comparison of resting-state
              networks",
  author   = "Allen, Elena A and Erhardt, Erik B and Damaraju, Eswar and
              Gruner, William and Segall, Judith M and Silva, Rogers F and
              Havlicek, Martin and Rachakonda, Srinivas and Fries, Jill and
              Kalyanam, Ravi and Michael, Andrew M and Caprihan, Arvind and
              Turner, Jessica A and Eichele, Tom and Adelsheim, Steven and
              Bryan, Angela D and Bustillo, Juan and Clark, Vincent P and
              Feldstein Ewing, Sarah W and Filbey, Francesca and Ford, Corey C
              and Hutchison, Kent and Jung, Rex E and Kiehl, Kent A and
              Kodituwakku, Piyadasa and Komesu, Yuko M and Mayer, Andrew R and
              Pearlson, Godfrey D and Phillips, John P and Sadek, Joseph R and
              Stevens, Michael and Teuscher, Ursina and Thoma, Robert J and
              Calhoun, Vince D",
  abstract = "As the size of functional and structural MRI datasets expands, it
              becomes increasingly important to establish a baseline from which
              diagnostic relevance may be determined, a processing strategy
              that efficiently prepares data for analysis, and a statistical
              approach that identifies important effects in a manner that is
              both robust and reproducible. In this paper, we introduce a
              multivariate analytic approach that optimizes sensitivity and
              reduces unnecessary testing. We demonstrate the utility of this
              mega-analytic approach by identifying the effects of age and
              gender on the resting-state networks (RSNs) of 603 healthy
              adolescents and adults (mean age: 23.4 years, range: 12-71
              years). Data were collected on the same scanner, preprocessed
              using an automated analysis pipeline based in SPM, and studied
              using group independent component analysis. RSNs were identified
              and evaluated in terms of three primary outcome measures: time
              course spectral power, spatial map intensity, and functional
              network connectivity. Results revealed robust effects of age on
              all three outcome measures, largely indicating decreases in
              network coherence and connectivity with increasing age. Gender
              effects were of smaller magnitude but suggested stronger
              intra-network connectivity in females and more inter-network
              connectivity in males, particularly with regard to sensorimotor
              networks. These findings, along with the analysis approach and
              statistical framework described here, provide a useful baseline
              for future investigations of brain networks in health and
              disease.",
  journal  = "Front. Syst. Neurosci.",
  volume   =  5,
  pages    = "2",
  month    =  feb,
  year     =  2011,
  keywords = "connectome; fMRI; functional connectivity; independent component
              analysis; resting-state",
  language = "en"
}

@MISC{Risacher2019-so,
  title   = "Neuroimaging in aging and neurologic diseases",
  author  = "Risacher, Shannon L and Saykin, Andrew J",
  journal = "Handbook of Clinical Neurology",
  pages   = "191--227",
  year    =  2019
}

@ARTICLE{Lu2005-zm,
  title    = "Fast decay of iconic memory in observers with mild cognitive
              impairments",
  author   = "Lu, Zhong-Lin and Neuse, James and Madigan, Stephen and Dosher,
              Barbara Anne",
  abstract = "In a previous clinical report, unusually fast decay of iconic
              memory was obtained from a subject who later developed
              Alzheimer's disease. By using the partial-report paradigm, iconic
              memory (a form of visual sensory memory) in a group of observers
              with mild cognitive impairments (MCI) was characterized and
              compared with that of young college-age adults and older
              controls. Relatively long stimulus exposures were used for all
              three groups to ensure that older observers could perceive the
              stimuli. A set of conventional neuropsychological tests assessed
              cognitive functions of the MCI and older control groups. We found
              that iconic memory decayed much faster for observers with MCI
              than for normal controls, old or young, although the two groups
              of older observers performed at equivalent levels in precue tests
              (assay of visibility) and tests cued at long delays (assay of
              short-term memory). The result suggests that fast decay of iconic
              memory might be a general characteristic of observers with MCI
              who are at much higher than average risk of developing
              Alzheimer's disease later in life.",
  journal  = "Proc. Natl. Acad. Sci. U. S. A.",
  volume   =  102,
  number   =  5,
  pages    = "1797--1802",
  month    =  feb,
  year     =  2005,
  language = "en"
}

@MISC{Du2020-la,
  title   = "Identifying diagnosis-specific genotype--phenotype associations
             via joint multitask sparse canonical correlation analysis and
             classification",
  author  = "Du, Lei and Liu, Fang and Liu, Kefei and Yao, Xiaohui and
             Risacher, Shannon L and Han, Junwei and Guo, Lei and Saykin,
             Andrew J and Shen, Li and {for the Alzheimer's Disease
             Neuroimaging Initiative}",
  journal = "Bioinformatics",
  volume  =  36,
  number  = "Supplement\_1",
  pages   = "i371--i379",
  year    =  2020
}

@ARTICLE{Hsu2020-wi,
  title    = "Impact of Data Preprocessing on Integrative Matrix Factorization
              of Single Cell Data",
  author   = "Hsu, Lauren L and Culhane, Aedin C",
  abstract = "Integrative, single-cell analyses may provide unprecedented
              insights into cellular and spatial diversity of the tumor
              microenvironment. The sparsity, noise, and high dimensionality of
              these data present unique challenges. Whilst approaches for
              integrating single-cell data are emerging and are far from being
              standardized, most data integration, cell clustering, cell
              trajectory, and analysis pipelines employ a dimension reduction
              step, frequently principal component analysis (PCA), a matrix
              factorization method that is relatively fast, and can easily
              scale to large datasets when used with sparse-matrix
              representations. In this review, we provide a guide to PCA and
              related methods. We describe the relationship between PCA and
              singular value decomposition, the difference between PCA of a
              correlation and covariance matrix, the impact of scaling,
              log-transforming, and standardization, and how to recognize a
              horseshoe or arch effect in a PCA. We describe canonical
              correlation analysis (CCA), a popular matrix factorization
              approach for the integration of single-cell data from different
              platforms or studies. We discuss alternatives to CCA and why
              additional preprocessing or weighting datasets within the joint
              decomposition should be considered.",
  journal  = "Front. Oncol.",
  volume   =  10,
  pages    = "973",
  month    =  jun,
  year     =  2020,
  keywords = "data integration; data preprocessing; matrix factorization;
              normalization; scRNA-seq; single cell; standardization",
  language = "en"
}

@ARTICLE{Nyberg2019-bm,
  title    = "Successful Memory Aging",
  author   = "Nyberg, Lars and Pudas, Sara",
  abstract = "For more than 50 years, psychologists, gerontologists, and, more
              recently, neuroscientists have considered the possibility of
              successful aging. How to define successful aging remains debated,
              but well-preserved age-sensitive cognitive functions, like
              episodic memory, is an often-suggested criterion. Evidence for
              successful memory aging comes from cross-sectional and
              longitudinal studies showing that some older individuals display
              high and stable levels of performance. Successful memory aging
              may be accomplished via multiple paths. One path is through brain
              maintenance, or relative lack of age-related brain pathology.
              Through another path, successful memory aging can be accomplished
              despite brain pathology by means of efficient compensatory and
              strategic processes. Genetic, epigenetic, and lifestyle factors
              influence memory aging via both paths. Some of these factors can
              be promoted throughout the life course, which, at the individual
              as well as the societal level, can positively impact successful
              memory aging.",
  journal  = "Annu. Rev. Psychol.",
  volume   =  70,
  pages    = "219--243",
  month    =  jan,
  year     =  2019,
  keywords = "brain maintenance; genetics; lifestyle; successful memory aging",
  language = "en"
}

@ARTICLE{Glasser2016-ci,
  title    = "A multi-modal parcellation of human cerebral cortex",
  author   = "Glasser, Matthew F and Coalson, Timothy S and Robinson, Emma C
              and Hacker, Carl D and Harwell, John and Yacoub, Essa and
              Ugurbil, Kamil and Andersson, Jesper and Beckmann, Christian F
              and Jenkinson, Mark and Smith, Stephen M and Van Essen, David C",
  abstract = "Understanding the amazingly complex human cerebral cortex
              requires a map (or parcellation) of its major subdivisions, known
              as cortical areas. Making an accurate areal map has been a
              century-old objective in neuroscience. Using multi-modal magnetic
              resonance images from the Human Connectome Project (HCP) and an
              objective semi-automated neuroanatomical approach, we delineated
              180 areas per hemisphere bounded by sharp changes in cortical
              architecture, function, connectivity, and/or topography in a
              precisely aligned group average of 210 healthy young adults. We
              characterized 97 new areas and 83 areas previously reported using
              post-mortem microscopy or other specialized study-specific
              approaches. To enable automated delineation and identification of
              these areas in new HCP subjects and in future studies, we trained
              a machine-learning classifier to recognize the multi-modal
              'fingerprint' of each cortical area. This classifier detected the
              presence of 96.6\% of the cortical areas in new subjects,
              replicated the group parcellation, and could correctly locate
              areas in individuals with atypical parcellations. The freely
              available parcellation and classifier will enable substantially
              improved neuroanatomical precision for studies of the structural
              and functional organization of human cerebral cortex and its
              variation across individuals and in development, aging, and
              disease.",
  journal  = "Nature",
  volume   =  536,
  number   =  7615,
  pages    = "171--178",
  month    =  aug,
  year     =  2016,
  language = "en"
}

@MISC{Bennett2007-jc,
  title   = "The effects of aging on motion detection and direction
             identification",
  author  = "Bennett, Patrick J and Sekuler, Robert and Sekuler, Allison B",
  journal = "Vision Research",
  volume  =  47,
  number  =  6,
  pages   = "799--809",
  year    =  2007
}

@MISC{Mok2016-rb,
  title   = "Behavioral and Neural Markers of Flexible Attention over Working
             Memory in Aging",
  author  = "Mok, Robert M and Myers, Nicholas E and Wallis, George and Nobre,
             Anna Christina",
  journal = "Cerebral Cortex",
  volume  =  26,
  number  =  4,
  pages   = "1831--1842",
  year    =  2016
}

@ARTICLE{Braun2015-dg,
  title    = "Dynamic reconfiguration of frontal brain networks during
              executive cognition in humans",
  author   = "Braun, Urs and Sch{\"a}fer, Axel and Walter, Henrik and Erk,
              Susanne and Romanczuk-Seiferth, Nina and Haddad, Leila and
              Schweiger, Janina I and Grimm, Oliver and Heinz, Andreas and
              Tost, Heike and Meyer-Lindenberg, Andreas and Bassett, Danielle S",
  abstract = "The brain is an inherently dynamic system, and executive
              cognition requires dynamically reconfiguring, highly evolving
              networks of brain regions that interact in complex and transient
              communication patterns. However, a precise characterization of
              these reconfiguration processes during cognitive function in
              humans remains elusive. Here, we use a series of techniques
              developed in the field of ``dynamic network neuroscience'' to
              investigate the dynamics of functional brain networks in 344
              healthy subjects during a working-memory challenge (the
              ``n-back'' task). In contrast to a control condition, in which
              dynamic changes in cortical networks were spread evenly across
              systems, the effortful working-memory condition was characterized
              by a reconfiguration of frontoparietal and frontotemporal
              networks. This reconfiguration, which characterizes ``network
              flexibility,'' employs transient and heterogeneous connectivity
              between frontal systems, which we refer to as ``integration.''
              Frontal integration predicted neuropsychological measures
              requiring working memory and executive cognition, suggesting that
              dynamic network reconfiguration between frontal systems supports
              those functions. Our results characterize dynamic reconfiguration
              of large-scale distributed neural circuits during executive
              cognition in humans and have implications for understanding
              impaired cognitive function in disorders affecting connectivity,
              such as schizophrenia or dementia.",
  journal  = "Proc. Natl. Acad. Sci. U. S. A.",
  volume   =  112,
  number   =  37,
  pages    = "11678--11683",
  month    =  sep,
  year     =  2015,
  keywords = "dynamic network; flexibility; frontal cortex; graph theory;
              working memory",
  language = "en"
}

@MISC{Yeatman2014-ma,
  title   = "Lifespan maturation and degeneration of human brain white matter",
  author  = "Yeatman, Jason D and Wandell, Brian A and Mezer, Aviv A",
  journal = "Nature Communications",
  volume  =  5,
  number  =  1,
  year    =  2014
}

@ARTICLE{Assem2020-ab,
  title    = "Activity in the fronto-parietal multiple-demand network is
              robustly associated with individual differences in working memory
              and fluid intelligence",
  author   = "Assem, Moataz and Blank, Idan A and Mineroff, Zachary and
              Ademo{\u g}lu, Ahmet and Fedorenko, Evelina",
  abstract = "Numerous brain lesion and fMRI studies have linked individual
              differences in executive abilities and fluid intelligence to
              brain regions of the fronto-parietal ``multiple-demand'' (MD)
              network. Yet, fMRI studies have yielded conflicting evidence as
              to whether better executive abilities are associated with
              stronger or weaker MD activations and whether this relationship
              is restricted to the MD network. Here, in a large-sample (n =
              216) fMRI investigation, we found that stronger activity in MD
              regions - functionally defined in individual participants - was
              robustly associated with more accurate and faster responses on a
              spatial working memory task performed in the scanner, as well as
              fluid intelligence measured independently (n = 114). In line with
              some prior claims about a relationship between language and fluid
              intelligence, we also found a weak association between activity
              in the brain regions of the left fronto-temporal language network
              during an independent passive reading task, and performance on
              the working memory task. However, controlling for the level of MD
              activity abolished this relationship, whereas the MD
              activity-behavior association remained highly reliable after
              controlling for the level of activity in the language network.
              Finally, we demonstrate how unreliable MD activity measures,
              coupled with small sample sizes, could falsely lead to the
              opposite, negative, association that has been reported in some
              prior studies. Taken together, these results demonstrate that a
              core component of individual differences variance in executive
              abilities and fluid intelligence is selectively and robustly
              positively associated with the level of activity in the MD
              network, a result that aligns well with lesion studies.",
  journal  = "Cortex",
  volume   =  131,
  pages    = "1--16",
  month    =  jul,
  year     =  2020,
  keywords = "Executive functions; Fluid intelligence; Fronto-parietal;
              Individual differences; Language; Multiple-demand",
  language = "en"
}

@MISC{Huk2012-af,
  title   = "Multiplexing in the primate motion pathway",
  author  = "Huk, Alexander C",
  journal = "Vision Research",
  volume  =  62,
  pages   = "173--180",
  year    =  2012
}

@ARTICLE{Khambhati2018-xs,
  title    = "Beyond modularity: Fine-scale mechanisms and rules for brain
              network reconfiguration",
  author   = "Khambhati, Ankit N and Mattar, Marcelo G and Wymbs, Nicholas F
              and Grafton, Scott T and Bassett, Danielle S",
  abstract = "The human brain is in constant flux, as distinct areas engage in
              transient communication to support basic behaviors as well as
              complex cognition. The collection of interactions between
              cortical and subcortical areas forms a functional brain network
              whose topology evolves with time. Despite the nontrivial dynamics
              that are germane to this networked system, experimental evidence
              demonstrates that functional interactions organize into putative
              brain systems that facilitate different facets of cognitive
              computation. We hypothesize that such dynamic functional networks
              are organized around a set of rules that constrain their spatial
              architecture - which brain regions may functionally interact -
              and their temporal architecture - how these interactions
              fluctuate over time. To objectively uncover these organizing
              principles, we apply an unsupervised machine learning approach
              called non-negative matrix factorization to time-evolving,
              resting state functional networks in 20 healthy subjects. This
              machine learning approach automatically groups temporally
              co-varying functional interactions into subgraphs that represent
              putative topological modes of dynamic functional architecture. We
              find that subgraphs are stratified based on both the underlying
              modular organization and the topographical distance of their
              strongest interactions: while many subgraphs are largely
              contained within modules, others span between modules and are
              expressed differently over time. The relationship between dynamic
              subgraphs and modular architecture is further highlighted by the
              ability of time-varying subgraph expression to explain
              inter-individual differences in module reorganization.
              Collectively, these results point to the critical role that
              subgraphs play in constraining the topography and topology of
              functional brain networks. More broadly, this machine learning
              approach opens a new door for understanding the architecture of
              dynamic functional networks during both task and rest states, and
              for probing alterations of that architecture in disease.",
  journal  = "Neuroimage",
  volume   =  166,
  pages    = "385--399",
  month    =  feb,
  year     =  2018,
  keywords = "Cognitive control; Community detection; Functional connectivity;
              Network neuroscience; Non-negative matrix factorization; Subgraph",
  language = "en"
}

@ARTICLE{Huettel2001-pi,
  title    = "The effects of aging upon the hemodynamic response measured by
              functional {MRI}",
  author   = "Huettel, S A and Singerman, J D and McCarthy, G",
  abstract = "We comparedthe characteristics of the visually evoked hemodynamic
              response (HDR) in groups of young and elderly adults.
              Checkerboard stimuli were presented for 500 ms either singly or
              in pairs separated by a 2-s intrapair interval while
              gradient-echo echoplanar fMRI images were acquired concurrently
              every 1 s. Activated voxels, identified by correlation with an
              empirically derived reference waveform, were found for both
              groups in cortex along the calcarine sulcus and in the fusiform
              gyrus, with the mean HDR latency in calcarine cortex peaking
              approximately 300 ms earlier than the HDR evoked in the fusiform
              gyrus. On average, younger subjects had twice as many activated
              voxels as older subjects. The mean HDR had a similar onset time,
              rate of rise, and peak amplitude in both groups. However, the
              HDRs of older subjects reached their peak earlier and were more
              variable across subjects. Despite having average HDR amplitudes
              similar to those of younger subjects, older subjects had higher
              noise levels in activated voxels, resulting in lower
              signal-to-noise ratios. Distribution analyses of voxel statistics
              (t value, peak amplitude, peak latency) revealed that older
              subjects had proportionally fewer small-effect-size voxels, due
              to their increased voxelwise noise. This finding was consistent
              with the smaller spatial extent of activation in older subjects.
              To investigate age differences in the refractory period of the
              visual HDR, the HDR evoked by the second stimulus of each pair
              was isolated by subtracting the HDR evoked by a single stimulus
              from the composite HDR evoked by a pair. Recovery measures were
              similar across the age groups.",
  journal  = "Neuroimage",
  volume   =  13,
  number   =  1,
  pages    = "161--175",
  month    =  jan,
  year     =  2001,
  language = "en"
}

@ARTICLE{Falk2013-rl,
  title    = "What is a representative brain? Neuroscience meets population
              science",
  author   = "Falk, Emily B and Hyde, Luke W and Mitchell, Colter and Faul,
              Jessica and Gonzalez, Richard and Heitzeg, Mary M and Keating,
              Daniel P and Langa, Kenneth M and Martz, Meghan E and Maslowsky,
              Julie and Morrison, Frederick J and Noll, Douglas C and Patrick,
              Megan E and Pfeffer, Fabian T and Reuter-Lorenz, Patricia A and
              Thomason, Moriah E and Davis-Kean, Pamela and Monk, Christopher S
              and Schulenberg, John",
  abstract = "The last decades of neuroscience research have produced immense
              progress in the methods available to understand brain structure
              and function. Social, cognitive, clinical, affective, economic,
              communication, and developmental neurosciences have begun to map
              the relationships between neuro-psychological processes and
              behavioral outcomes, yielding a new understanding of human
              behavior and promising interventions. However, a limitation of
              this fast moving research is that most findings are based on
              small samples of convenience. Furthermore, our understanding of
              individual differences may be distorted by unrepresentative
              samples, undermining findings regarding brain-behavior
              mechanisms. These limitations are issues that social
              demographers, epidemiologists, and other population scientists
              have tackled, with solutions that can be applied to neuroscience.
              By contrast, nearly all social science disciplines, including
              social demography, sociology, political science, economics,
              communication science, and psychology, make assumptions about
              processes that involve the brain, but have incorporated neural
              measures to differing, and often limited, degrees; many still
              treat the brain as a black box. In this article, we describe and
              promote a perspective--population neuroscience--that leverages
              interdisciplinary expertise to (i) emphasize the importance of
              sampling to more clearly define the relevant populations and
              sampling strategies needed when using neuroscience methods to
              address such questions; and (ii) deepen understanding of
              mechanisms within population science by providing insight
              regarding underlying neural mechanisms. Doing so will increase
              our confidence in the generalizability of the findings. We
              provide examples to illustrate the population neuroscience
              approach for specific types of research questions and discuss the
              potential for theoretical and applied advances from this approach
              across areas.",
  journal  = "Proc. Natl. Acad. Sci. U. S. A.",
  volume   =  110,
  number   =  44,
  pages    = "17615--17622",
  month    =  oct,
  year     =  2013,
  keywords = "life course; neuroimaging; physics; statistics; survey
              methodology",
  language = "en"
}

@ARTICLE{Takemura2016-qs,
  title    = "Ensemble Tractography",
  author   = "Takemura, Hiromasa and Caiafa, Cesar F and Wandell, Brian A and
              Pestilli, Franco",
  abstract = "Tractography uses diffusion MRI to estimate the trajectory and
              cortical projection zones of white matter fascicles in the living
              human brain. There are many different tractography algorithms and
              each requires the user to set several parameters, such as
              curvature threshold. Choosing a single algorithm with specific
              parameters poses two challenges. First, different algorithms and
              parameter values produce different results. Second, the optimal
              choice of algorithm and parameter value may differ between
              different white matter regions or different fascicles, subjects,
              and acquisition parameters. We propose using ensemble methods to
              reduce algorithm and parameter dependencies. To do so we separate
              the processes of fascicle generation and evaluation.
              Specifically, we analyze the value of creating optimized
              connectomes by systematically combining candidate streamlines
              from an ensemble of algorithms (deterministic and probabilistic)
              and systematically varying parameters (curvature and stopping
              criterion). The ensemble approach leads to optimized connectomes
              that provide better cross-validated prediction error of the
              diffusion MRI data than optimized connectomes generated using a
              single-algorithm or parameter set. Furthermore, the ensemble
              approach produces connectomes that contain both short- and
              long-range fascicles, whereas single-parameter connectomes are
              biased towards one or the other. In summary, a systematic
              ensemble tractography approach can produce connectomes that are
              superior to standard single parameter estimates both for
              predicting the diffusion measurements and estimating white matter
              fascicles.",
  journal  = "PLoS Comput. Biol.",
  volume   =  12,
  number   =  2,
  pages    = "e1004692",
  month    =  feb,
  year     =  2016,
  language = "en"
}

@ARTICLE{DEsposito1999-iz,
  title    = "The effect of normal aging on the coupling of neural activity to
              the bold hemodynamic response",
  author   = "D'Esposito, M and Zarahn, E and Aguirre, G K and Rypma, B",
  abstract = "The use of functional neuroimaging to test hypotheses regarding
              age-related changes in the neural substrates of cognitive
              processes relies on assumptions regarding the coupling of neural
              activity to neuroimaging signal. Differences in neuroimaging
              signal response between young and elderly subjects can be mapped
              directly to differences in neural response only if such coupling
              does not change with age. Here we examined spatial and temporal
              characteristics of the BOLD fMRI hemodynamic response in primary
              sensorimotor cortex in young and elderly subjects during the
              performance of a simple reaction time task. We found that 75\% of
              elderly subjects (n = 20) exhibited a detectable voxel-wise
              relationship with the behavioral paradigm in this region as
              compared to 100\% young subjects (n = 32). The median number of
              suprathreshold voxels in the young subjects was greater than four
              times that of the elderly subjects. Young subjects had a slightly
              greater signal:noise per voxel than the elderly subjects that was
              attributed to a greater level of noise per voxel in the elderly
              subjects. The evidence did not support the idea that the greater
              head motion observed in the elderly was the cause of this greater
              voxel-wise noise. There were no significant differences between
              groups in either the shape of the hemodynamic response or in its
              the within-group variability, although the former evidenced a
              near significant trend. The overall finding that some aspects of
              the hemodynamic coupling between neural activity and BOLD fMRI
              signal change with age cautions against simple interpretations of
              the results of imaging studies that compare young and elderly
              subjects.",
  journal  = "Neuroimage",
  volume   =  10,
  number   =  1,
  pages    = "6--14",
  month    =  jul,
  year     =  1999,
  language = "en"
}

@MISC{Roberts2017-vf,
  title   = "Consistency-based thresholding of the human connectome",
  author  = "Roberts, James A and Perry, Alistair and Roberts, Gloria and
             Mitchell, Philip B and Breakspear, Michael",
  journal = "NeuroImage",
  volume  =  145,
  pages   = "118--129",
  year    =  2017
}

@ARTICLE{Amunts2020-rj,
  title    = "Executive functions predict verbal fluency scores in healthy
              participants",
  author   = "Amunts, Julia and Camilleri, Julia A and Eickhoff, Simon B and
              Heim, Stefan and Weis, Susanne",
  abstract = "While there is a clear link between impairments of executive
              functions (EFs), i.e. cognitive control mechanisms that
              facilitate goal-directed behavior, and speech problems, it is so
              far unclear exactly which of the complex subdomains of EFs most
              strongly contribute to speech performance, as measured by verbal
              fluency (VF) tasks. Furthermore, the impact of intra-individual
              variability is largely unknown. This study on healthy
              participants (n = 235) shows that the use of a relevance vector
              machine approach allows for the prediction of VF performance from
              EF scores. Based on a comprehensive set of EF scores, results
              identified cognitive flexibility and inhibition as well as
              processing speed as strongest predictors for VF performance, but
              also highlighted a modulatory influence of fluctuating hormone
              levels. These findings demonstrate that speech production
              performance is strongly linked to specific EF subdomains, but
              they also suggest that inter-individual differences should be
              taken into account.",
  journal  = "Sci. Rep.",
  volume   =  10,
  number   =  1,
  pages    = "11141",
  month    =  jul,
  year     =  2020,
  language = "en"
}

% The entry below contains non-ASCII chars that could not be converted
% to a LaTeX equivalent.
@MISC{Gaetz2012-lj,
  title   = "Functional and structural correlates of the aging brain: Relating
             visual cortex (V1) gamma band responses to age‐related structural
             change",
  author  = "Gaetz, William and Roberts, Timothy P L and Singh, Krish D and
             Muthukumaraswamy, Suresh D",
  journal = "Human Brain Mapping",
  volume  =  33,
  number  =  9,
  pages   = "2035--2046",
  year    =  2012
}

@ARTICLE{Silva2014-xk,
  title    = "A statistically motivated framework for simulation of stochastic
              data fusion models applied to multimodal neuroimaging",
  author   = "Silva, Rogers F and Plis, Sergey M and Adal{\i}, T{\"u}lay and
              Calhoun, Vince D",
  abstract = "Multimodal fusion is becoming more common as it proves to be a
              powerful approach to identify complementary information from
              multimodal datasets. However, simulation of joint information is
              not straightforward. Published approaches mostly employ limited,
              provisional designs that often break the link between the model
              assumptions and the data for the sake of demonstrating properties
              of fusion techniques. This work introduces a new approach to
              synthetic data generation which allows full-compliance between
              data and model while still representing realistic spatiotemporal
              features in accordance with the current neuroimaging literature.
              The focus is on the simulation of joint information for the
              verification of stochastic linear models, particularly those used
              in multimodal data fusion of brain imaging data. Our first goal
              is to obtain a benchmark ground-truth in which estimation errors
              due to model mismatch are minimal or none. Then we move on to
              assess how estimation is affected by gradually increasing model
              discrepancies toward a more realistic dataset. The key aspect of
              our approach is that it permits complete control over the type
              and level of model mismatch, allowing for more educated
              inferences about the limitations and caveats of select stochastic
              linear models. As a result, impartial comparison of models is
              possible based on their performance in multiple different
              scenarios. Our proposed method uses the commonly overlooked
              theory of copulas to enable full control of the type and level of
              dependence/association between modalities, with no occurrence of
              spurious multimodal associations. Moreover, our approach allows
              for arbitrary single-modality marginal distributions for any
              fixed choice of dependence/association between multimodal
              features. Using our simulation framework, we can rigorously
              challenge the assumptions of several existing multimodal fusion
              approaches. Our study brings a new perspective to the problem of
              simulating multimodal data that can be used for ground-truth
              verification of various stochastic multimodal models available in
              the literature, and reveals some important aspects that are not
              captured or are overlooked by ad hoc simulations that lack a firm
              statistical motivation.",
  journal  = "Neuroimage",
  volume   = "102 Pt 1",
  pages    = "92--117",
  month    =  nov,
  year     =  2014,
  keywords = "Copula; Fusion; ICA; Multidimensional; Multimodal; Simulation;
              Stochastic",
  language = "en"
}

@ARTICLE{Morgan2018-yb,
  title    = "A Network Neuroscience Approach to Typical and Atypical Brain
              Development",
  author   = "Morgan, Sarah E and White, Simon R and Bullmore, Edward T and
              V{\'e}rtes, Petra E",
  abstract = "Human brain networks based on neuroimaging data have already
              proven useful in characterizing both normal and abnormal brain
              structure and function. However, many brain disorders are
              neurodevelopmental in origin, highlighting the need to go beyond
              characterizing brain organization in terms of static networks.
              Here, we review the fast-growing literature shedding light on
              developmental changes in network phenotypes. We begin with an
              overview of recent large-scale efforts to map healthy brain
              development, and we describe the key role played by longitudinal
              data including repeated measurements over a long period of
              follow-up. We also discuss the subtle ways in which healthy brain
              network development can inform our understanding of disorders,
              including work bridging the gap between macroscopic neuroimaging
              results and the microscopic level. Finally, we turn to studies of
              three specific neurodevelopmental disorders that first manifest
              primarily in childhood and adolescence/early adulthood, namely
              psychotic disorders, attention-deficit/hyperactivity disorder,
              and autism spectrum disorder. In each case we discuss recent
              progress in understanding the atypical features of brain network
              development associated with the disorder, and we conclude the
              review with some suggestions for future directions.",
  journal  = "Biol Psychiatry Cogn Neurosci Neuroimaging",
  volume   =  3,
  number   =  9,
  pages    = "754--766",
  month    =  sep,
  year     =  2018,
  keywords = "ADHD; Autism spectrum disorder; Development; MRI; Network
              neuroscience; Schizophrenia",
  language = "en"
}

@MISC{Salthouse2004-ub,
  title   = "What and When of Cognitive Aging",
  author  = "Salthouse, Timothy A",
  journal = "Current Directions in Psychological Science",
  volume  =  13,
  number  =  4,
  pages   = "140--144",
  year    =  2004
}

@ARTICLE{Park2009-yb,
  title    = "The adaptive brain: aging and neurocognitive scaffolding",
  author   = "Park, Denise C and Reuter-Lorenz, Patricia",
  abstract = "There are declines with age in speed of processing, working
              memory, inhibitory function, and long-term memory, as well as
              decreases in brain structure size and white matter integrity. In
              the face of these decreases, functional imaging studies have
              demonstrated, somewhat surprisingly, reliable increases in
              prefrontal activation. To account for these joint phenomena, we
              propose the scaffolding theory of aging and cognition (STAC).
              STAC provides an integrative view of the aging mind, suggesting
              that pervasive increased frontal activation with age is a marker
              of an adaptive brain that engages in compensatory scaffolding in
              response to the challenges posed by declining neural structures
              and function. Scaffolding is a normal process present across the
              lifespan that involves use and development of complementary,
              alternative neural circuits to achieve a particular cognitive
              goal. Scaffolding is protective of cognitive function in the
              aging brain, and available evidence suggests that the ability to
              use this mechanism is strengthened by cognitive engagement,
              exercise, and low levels of default network engagement.",
  journal  = "Annu. Rev. Psychol.",
  volume   =  60,
  pages    = "173--196",
  year     =  2009,
  language = "en"
}

@MISC{Salthouse2019-qb,
  title   = "Trajectories of normal cognitive aging",
  author  = "Salthouse, Timothy A",
  journal = "Psychology and Aging",
  volume  =  34,
  number  =  1,
  pages   = "17--24",
  year    =  2019
}

@ARTICLE{Apostolova2012-sv,
  title    = "Hippocampal atrophy and ventricular enlargement in normal aging,
              mild cognitive impairment ({MCI)}, and Alzheimer Disease",
  author   = "Apostolova, Liana G and Green, Amity E and Babakchanian, Sona and
              Hwang, Kristy S and Chou, Yi-Yu and Toga, Arthur W and Thompson,
              Paul M",
  abstract = "Alzheimer disease (AD) is the most common type of dementia
              worldwide. Hippocampal atrophy and ventricular enlargement have
              been associated with AD but also with normal aging. We analyzed
              1.5-T brain magnetic resonance imaging data from 46 cognitively
              normal elderly individuals (NC), 33 mild cognitive impairment and
              43 AD patients. Hippocampal and ventricular analyses were
              conducted with 2 novel semiautomated segmentation approaches
              followed by the radial distance mapping technique. Multiple
              linear regression was used to assess the effects of age and
              diagnosis on hippocampal and ventricular volumes and radial
              distance. In addition, 3-dimensional map correction for multiple
              comparisons was made with permutation testing. As expected, most
              significant hippocampal atrophy and ventricular enlargement were
              seen in the AD versus NC comparison. Mild cognitive impairment
              patients showed intermediate levels of hippocampal atrophy and
              ventricular enlargement. Significant effects of age on
              hippocampal volume and radial distance were seen in the pooled
              sample and in the NC and AD groups considered separately.
              Age-associated differences were detected in all hippocampal
              subfields and in the frontal and body/occipital horn portions of
              the lateral ventricles. Aging affects both the hippocampus and
              lateral ventricles independent of AD pathology, and should be
              included as covariate in all structural, hippocampal, and
              ventricular analyses when possible.",
  journal  = "Alzheimer Dis. Assoc. Disord.",
  volume   =  26,
  number   =  1,
  pages    = "17--27",
  month    =  jan,
  year     =  2012,
  language = "en"
}

@ARTICLE{Li2015-sk,
  title    = "Putting age-related task activation into large-scale brain
              networks: A meta-analysis of 114 {fMRI} studies on healthy aging",
  author   = "Li, Hui-Jie and Hou, Xiao-Hui and Liu, Han-Hui and Yue, Chun-Lin
              and Lu, Guang-Ming and Zuo, Xi-Nian",
  abstract = "Normal aging is associated with cognitive decline and underlying
              brain dysfunction. Previous studies concentrated less on brain
              network changes at a systems level. Our goal was to examine these
              age-related changes of fMRI-derived activation with a common
              network parcellation of the human brain function, offering a
              systems-neuroscience perspective of healthy aging. We conducted a
              series of meta-analyses on a total of 114 studies that included
              2035 older adults and 1845 young adults. Voxels showing
              significant age-related changes in activation were then overlaid
              onto seven commonly referenced neuronal networks. Older adults
              present moderate cognitive decline in behavioral performance
              during fMRI scanning, and hypo-activate the visual network and
              hyper-activate both the frontoparietal control and default mode
              networks. The degree of increased activation in frontoparietal
              network was associated with behavioral performance in older
              adults. Age-related changes in activation present different
              network patterns across cognitive domains. The systems
              neuroscience approach used here may be useful for elucidating the
              underlying network mechanisms of various brain plasticity
              processes during healthy aging.",
  journal  = "Neurosci. Biobehav. Rev.",
  volume   =  57,
  pages    = "156--174",
  month    =  oct,
  year     =  2015,
  keywords = "Aging; Cognitive control; Connectomics; Default mode; Neural
              network",
  language = "en"
}

@ARTICLE{Turner2017-dw,
  title    = "Approaches to Analysis in Model-based Cognitive Neuroscience",
  author   = "Turner, Brandon M and Forstmann, Birte U and Love, Bradley C and
              Palmeri, Thomas J and Van Maanen, Leendert",
  abstract = "Our understanding of cognition has been advanced by two
              traditionally nonoverlapping and non-interacting groups.
              Mathematical psychologists rely on behavioral data to evaluate
              formal models of cognition, whereas cognitive neuroscientists
              rely on statistical models to understand patterns of neural
              activity, often without any attempt to make a connection to the
              mechanism supporting the computation. Both approaches suffer from
              critical limitations as a direct result of their focus on data at
              one level of analysis (cf. Marr, 1982), and these limitations
              have inspired researchers to attempt to combine both neural and
              behavioral measures in a cross-level integrative fashion. The
              importance of solving this problem has spawned several entirely
              new theoretical and statistical frameworks developed by both
              mathematical psychologists and cognitive neuroscientists.
              However, with each new approach comes a particular set of
              limitations and benefits. In this article, we survey and
              characterize several approaches for linking brain and behavioral
              data. We organize these approaches on the basis of particular
              cognitive modeling goals: (1) using the neural data to constrain
              a behavioral model, (2) using the behavioral model to predict
              neural data, and (3) fitting both neural and behavioral data
              simultaneously. Within each goal, we highlight a few particularly
              successful approaches for accomplishing that goal, and discuss
              some applications. Finally, we provide a conceptual guide to
              choosing among various analytic approaches in performing
              model-based cognitive neuroscience.",
  journal  = "J. Math. Psychol.",
  volume   =  76,
  number   = "B",
  pages    = "65--79",
  month    =  feb,
  year     =  2017,
  keywords = "analysis methods; linking; model-based cognitive neuroscience",
  language = "en"
}

@MISC{Nations2019-xt,
  title  = "World Population Ageing 2019 Highlights",
  author = "Nations, United and {United Nations}",
  year   =  2019
}

@ARTICLE{Daianu2013-bn,
  title    = "Breakdown of brain connectivity between normal aging and
              Alzheimer's disease: a structural k-core network analysis",
  author   = "Daianu, Madelaine and Jahanshad, Neda and Nir, Talia M and Toga,
              Arthur W and Jack, Jr, Clifford R and Weiner, Michael W and
              Thompson, Paul M and {Alzheimer's Disease Neuroimaging
              Initiative}",
  abstract = "Brain connectivity analyses show considerable promise for
              understanding how our neural pathways gradually break down in
              aging and Alzheimer's disease (AD). Even so, we know very little
              about how the brain's networks change in AD, and which metrics
              are best to evaluate these changes. To better understand how AD
              affects brain connectivity, we analyzed anatomical connectivity
              based on 3-T diffusion-weighted images from 111 subjects (15 with
              AD, 68 with mild cognitive impairment, and 28 healthy elderly;
              mean age, 73.7$\pm$7.6 SD years). We performed whole brain
              tractography based on the orientation distribution functions, and
              compiled connectivity matrices showing the proportions of
              detected fibers interconnecting 68 cortical regions. We computed
              a variety of measures sensitive to anatomical network topology,
              including the structural backbone--the so-called ``k-core''--of
              the anatomical network, and the nodal degree. We found widespread
              network disruptions, as connections were lost in AD. Among other
              connectivity measures showing disease effects, network nodal
              degree, normalized characteristic path length, and efficiency
              decreased with disease, while normalized small-worldness
              increased, in the whole brain and left and right hemispheres
              individually. The normalized clustering coefficient also
              increased in the whole brain; we discuss factors that may cause
              this effect. The proportions of fibers intersecting left and
              right cortical regions were asymmetrical in all diagnostic
              groups. This asymmetry may intensify as disease progressed.
              Connectivity metrics based on the k-core may help understand
              brain network breakdown as cognitive impairment increases,
              revealing how degenerative diseases affect the human connectome.",
  journal  = "Brain Connect.",
  volume   =  3,
  number   =  4,
  pages    = "407--422",
  year     =  2013,
  language = "en"
}

@MISC{Niccoli2012-vf,
  title   = "Ageing as a Risk Factor for Disease",
  author  = "Niccoli, Teresa and Partridge, Linda",
  journal = "Current Biology",
  volume  =  22,
  number  =  17,
  pages   = "R741--R752",
  year    =  2012
}

@ARTICLE{Gutchess2014-kr,
  title    = "Plasticity of the aging brain: new directions in cognitive
              neuroscience",
  author   = "Gutchess, Angela",
  abstract = "Cognitive neuroscience has revealed aging of the human brain to
              be rich in reorganization and change. Neuroimaging results have
              recast our framework around cognitive aging from one of decline
              to one emphasizing plasticity. Current methods use
              neurostimulation approaches to manipulate brain function,
              providing a direct test of the ways that the brain differently
              contributes to task performance for younger and older adults.
              Emerging research into emotional, social, and motivational
              domains provides some evidence for preservation with age,
              suggesting potential avenues of plasticity, alongside additional
              evidence for reorganization. Thus, we begin to see that aging of
              the brain, amidst interrelated behavioral and biological changes,
              is as complex and idiosyncratic as the brain itself,
              qualitatively changing over the life span.",
  journal  = "Science",
  volume   =  346,
  number   =  6209,
  pages    = "579--582",
  month    =  oct,
  year     =  2014,
  language = "en"
}

@ARTICLE{Bae2020-sf,
  title    = "Multi-group analysis using generalized additive kernel canonical
              correlation analysis",
  author   = "Bae, Eunseong and Hur, Ji-Won and Kim, Jinyoung and Kwon, Jun Soo
              and Lee, Jongho and Lee, Sang-Hun and Lim, Chae Young",
  abstract = "Multivariate analysis has been widely used and one of the popular
              multivariate analysis methods is canonical correlation analysis
              (CCA). CCA finds the linear combination in each group that
              maximizes the Pearson correlation. CCA has been extended to a
              kernel CCA for nonlinear relationships and generalized CCA that
              can consider more than two groups. We propose an extension of CCA
              that allows multi-group and nonlinear relationships in an
              additive fashion for a better interpretation, which we termed as
              Generalized Additive Kernel Canonical Correlation Analysis
              (GAKCCA). In addition to exploring multi-group relationship with
              nonlinear extension, GAKCCA can reveal contribution of variables
              in each group; which enables in-depth structural analysis. A
              simulation study shows that GAKCCA can distinguish a relationship
              between groups and whether they are correlated or not. We applied
              GAKCCA to real data on neurodevelopmental status, psychosocial
              factors, clinical problems as well as neurophysiological measures
              of individuals. As a result, it is shown that the
              neurophysiological domain has a statistically significant
              relationship with the neurodevelopmental domain and clinical
              domain, respectively, which was not revealed in the ordinary CCA.",
  journal  = "Sci. Rep.",
  volume   =  10,
  number   =  1,
  pages    = "12624",
  month    =  jul,
  year     =  2020,
  language = "en"
}

@ARTICLE{Thompson2017-su,
  title    = "{ENIGMA} and the individual: Predicting factors that affect the
              brain in 35 countries worldwide",
  author   = "Thompson, Paul M and Andreassen, Ole A and Arias-Vasquez,
              Alejandro and Bearden, Carrie E and Boedhoe, Premika S and
              Brouwer, Rachel M and Buckner, Randy L and Buitelaar, Jan K and
              Bulayeva, Kazima B and Cannon, Dara M and Cohen, Ronald A and
              Conrod, Patricia J and Dale, Anders M and Deary, Ian J and
              Dennis, Emily L and de Reus, Marcel A and Desrivieres, Sylvane
              and Dima, Danai and Donohoe, Gary and Fisher, Simon E and Fouche,
              Jean-Paul and Francks, Clyde and Frangou, Sophia and Franke,
              Barbara and Ganjgahi, Habib and Garavan, Hugh and Glahn, David C
              and Grabe, Hans J and Guadalupe, Tulio and Gutman, Boris A and
              Hashimoto, Ryota and Hibar, Derrek P and Holland, Dominic and
              Hoogman, Martine and Pol, Hilleke E Hulshoff and Hosten, Norbert
              and Jahanshad, Neda and Kelly, Sinead and Kochunov, Peter and
              Kremen, William S and Lee, Phil H and Mackey, Scott and Martin,
              Nicholas G and Mazoyer, Bernard and McDonald, Colm and Medland,
              Sarah E and Morey, Rajendra A and Nichols, Thomas E and Paus,
              Tomas and Pausova, Zdenka and Schmaal, Lianne and Schumann,
              Gunter and Shen, Li and Sisodiya, Sanjay M and Smit, Dirk J A and
              Smoller, Jordan W and Stein, Dan J and Stein, Jason L and Toro,
              Roberto and Turner, Jessica A and van den Heuvel, Martijn P and
              van den Heuvel, Odile L and van Erp, Theo G M and van Rooij, Daan
              and Veltman, Dick J and Walter, Henrik and Wang, Yalin and
              Wardlaw, Joanna M and Whelan, Christopher D and Wright, Margaret
              J and Ye, Jieping and {ENIGMA Consortium}",
  abstract = "In this review, we discuss recent work by the ENIGMA Consortium
              (http://enigma.ini.usc.edu) - a global alliance of over 500
              scientists spread across 200 institutions in 35 countries
              collectively analyzing brain imaging, clinical, and genetic data.
              Initially formed to detect genetic influences on brain measures,
              ENIGMA has grown to over 30 working groups studying 12 major
              brain diseases by pooling and comparing brain data. In some of
              the largest neuroimaging studies to date - of schizophrenia and
              major depression - ENIGMA has found replicable disease effects on
              the brain that are consistent worldwide, as well as factors that
              modulate disease effects. In partnership with other consortia
              including ADNI, CHARGE, IMAGEN and others, ENIGMA's genomic
              screens - now numbering over 30,000 MRI scans - have revealed at
              least 8 genetic loci that affect brain volumes. Downstream of
              gene findings, ENIGMA has revealed how these individual variants
              - and genetic variants in general - may affect both the brain and
              risk for a range of diseases. The ENIGMA consortium is
              discovering factors that consistently affect brain structure and
              function that will serve as future predictors linking individual
              brain scans and genomic data. It is generating vast pools of
              normative data on brain measures - from tens of thousands of
              people - that may help detect deviations from normal development
              or aging in specific groups of subjects. We discuss challenges
              and opportunities in applying these predictors to individual
              subjects and new cohorts, as well as lessons we have learned in
              ENIGMA's efforts so far.",
  journal  = "Neuroimage",
  volume   =  145,
  number   = "Pt B",
  pages    = "389--408",
  month    =  jan,
  year     =  2017,
  language = "en"
}

@MISC{Mueller2018-ay,
  title   = "Structural Equation Modeling",
  author  = "Mueller, Ralph O and Hancock, Gregory R",
  journal = "The Reviewer's Guide to Quantitative Methods in the Social
             Sciences",
  pages   = "445--456",
  year    =  2018
}

@MISC{Beaton_undated-cl,
  title  = "Multivariate genotypic analyses that identify specific genotypes to
            characterize disease and control groups in {ADNI}",
  author = "Beaton, Derek and Rieck, Jenny R and Alhazmi, Fahd and Abdi,
            Herv{\'e} and {ADNI}"
}

@ARTICLE{Semedo2019-cq,
  title    = "Cortical Areas Interact through a Communication Subspace",
  author   = "Semedo, Jo{\~a}o D and Zandvakili, Amin and Machens, Christian K
              and Yu, Byron M and Kohn, Adam",
  abstract = "Most brain functions involve interactions among multiple,
              distinct areas or nuclei. For instance, visual processing in
              primates requires the appropriate relaying of signals across many
              distinct cortical areas. Yet our understanding of how populations
              of neurons in interconnected brain areas communicate is in its
              infancy. Here we investigate how trial-to-trial fluctuations of
              population responses in primary visual cortex (V1) are related to
              simultaneously recorded population responses in area V2. Using
              dimensionality reduction methods, we find that V1-V2 interactions
              occur through a communication subspace: V2 fluctuations are
              related to a small subset of V1 population activity patterns,
              distinct from the largest fluctuations shared among neurons
              within V1. In contrast, interactions between subpopulations
              within V1 are less selective. We propose that the communication
              subspace may be a general, population-level mechanism by which
              activity can be selectively routed across brain areas.",
  journal  = "Neuron",
  volume   =  102,
  number   =  1,
  pages    = "249--259.e4",
  month    =  apr,
  year     =  2019,
  keywords = "area V2; corticocortical; dimensionality reduction; inter-areal
              communication; macaque; neural population; neural variability;
              primary visual cortex; vision; visual cortex",
  language = "en"
}

@BOOK{Cabeza2009-tn,
  title     = "Cognitive Neuroscience of Aging: Linking Cognitive and Cerebral
               Aging",
  author    = "Cabeza, Roberto and Nyberg, Lars and Park, Denise",
  abstract  = "Until very recently, our knowledge about the neural basis of
               cognitive aging was based on two disciplines that had very
               little contact with each other. Whereas the neuroscience of
               aging investigated the effects of aging on the brain
               independently of age-related changes in cognition, the cognitive
               psychology of aging investigated the effects of aging on
               cognition independently of age-related changes in the brain. The
               lack of communication between these two disciplines is currently
               being addressed by an increasing number of studies that focus on
               the relationships between cognitive aging and cerebral aging.
               This rapidly growing body of research has come to constitute a
               new discipline, which may be called cognitive neuroscience of
               aging. The goal of Cognitive Neuroscience of Aging is to
               introduce the reader to this new discipline at a level that is
               useful to both professionals and students in the domains of
               cognitive neuroscience, cognitive psychology, neuroscience,
               neuropsychology, neurology, and other, related areas. This book
               is divided into four main sections. The first section describes
               noninvasive measures of cerebral aging, including structural
               (e.g., volumetric MRI), chemical (e.g., dopamine PET),
               electrophysiological (e.g., ERPs), and hemodynamic (e.g., fMRI),
               and discusses how they can be linked to behavioral measures of
               cognitive aging. The second section reviews evidence for the
               effects of aging on neural activity during different cognitive
               functions, including perception and attention, imagery, working
               memory, long-term memory, and prospective memory. The third
               section focuses on clinical and applied topics, such as the
               distinction between healthy aging and Alzheimers disease and the
               use of cognitive training to ameliorate age-related cognitive
               decline. The last section describes theories that relate
               cognitive and cerebral aging, including models accounting for
               functional neuroimaging evidence and models supported by
               computer simulations. Taken together, the chapters in this
               volume provide the first unified and comprehensive overview of
               the new discipline of cognitive neuroscience of aging.",
  publisher = "Oxford University Press",
  month     =  apr,
  year      =  2009,
  language  = "en"
}

@MISC{Lisman2018-hi,
  title   = "Publisher Correction: Viewpoints: how the hippocampus contributes
             to memory, navigation and cognition",
  author  = "Lisman, John and Buzs{\'a}ki, Gy{\"o}rgy and Eichenbaum, Howard
             and Nadel, Lynn and Ranganath, Charan and David Redish, A",
  journal = "Nature Neuroscience",
  volume  =  21,
  number  =  7,
  pages   = "1018--1018",
  year    =  2018
}

@ARTICLE{Salthouse2011-dy,
  title    = "Neuroanatomical substrates of age-related cognitive decline",
  author   = "Salthouse, Timothy A",
  abstract = "There are many reports of relations between age and cognitive
              variables and of relations between age and variables representing
              different aspects of brain structure and a few reports of
              relations between brain structure variables and cognitive
              variables. These findings have sometimes led to inferences that
              the age-related brain changes cause the age-related cognitive
              changes. Although this conclusion may well be true, it is widely
              recognized that simple correlations are not sufficient to warrant
              causal conclusions, and other types of correlational information,
              such as mediation and correlations between longitudinal brain
              changes and longitudinal cognitive changes, also have limitations
              with respect to causal inferences. These issues are discussed,
              and the existing results on relations of regional volume, white
              matter hyperintensities, and diffusion tensor imaging measures of
              white matter integrity to age and to measures of cognitive
              functioning are reviewed. It is concluded that at the current
              time the evidence that these aspects of brain structure are
              neuroanatomical substrates of age-related cognitive decline is
              weak. The final section contains several suggestions concerning
              measurement and methodology that may lead to stronger conclusions
              in the future.",
  journal  = "Psychol. Bull.",
  volume   =  137,
  number   =  5,
  pages    = "753--784",
  month    =  sep,
  year     =  2011,
  language = "en"
}

@ARTICLE{Rubinov2010-ez,
  title    = "Complex network measures of brain connectivity: uses and
              interpretations",
  author   = "Rubinov, Mikail and Sporns, Olaf",
  abstract = "Brain connectivity datasets comprise networks of brain regions
              connected by anatomical tracts or by functional associations.
              Complex network analysis-a new multidisciplinary approach to the
              study of complex systems-aims to characterize these brain
              networks with a small number of neurobiologically meaningful and
              easily computable measures. In this article, we discuss
              construction of brain networks from connectivity data and
              describe the most commonly used network measures of structural
              and functional connectivity. We describe measures that variously
              detect functional integration and segregation, quantify
              centrality of individual brain regions or pathways, characterize
              patterns of local anatomical circuitry, and test resilience of
              networks to insult. We discuss the issues surrounding comparison
              of structural and functional network connectivity, as well as
              comparison of networks across subjects. Finally, we describe a
              Matlab toolbox (http://www.brain-connectivity-toolbox.net)
              accompanying this article and containing a collection of complex
              network measures and large-scale neuroanatomical connectivity
              datasets.",
  journal  = "Neuroimage",
  volume   =  52,
  number   =  3,
  pages    = "1059--1069",
  month    =  sep,
  year     =  2010,
  language = "en"
}

@ARTICLE{Lydon-Staley2020-gk,
  title    = "Modeling brain, symptom, and behavior in the winds of change",
  author   = "Lydon-Staley, David M and Cornblath, Eli J and Blevins, Ann
              Sizemore and Bassett, Danielle S",
  abstract = "Neuropsychopharmacology addresses pressing questions in the study
              of three intertwined complex systems: the brain, human behavior,
              and symptoms of illness. The field seeks to understand the
              perturbations that impinge upon those systems, either driving
              greater health or illness. In the pursuit of this aim,
              investigators often perform analyses that make certain
              assumptions about the nature of the systems that are being
              perturbed. Those assumptions can be encoded in powerful
              computational models that serve to bridge the wide gulf between a
              descriptive analysis and a formal theory of a system's response.
              Here we review a set of three such models along a continuum of
              complexity, moving from a local treatment to a network treatment:
              one commonly applied form of the general linear model, impulse
              response models, and network control models. For each, we
              describe the model's basic form, review its use in the field, and
              provide a frank assessment of its relative strengths and
              weaknesses. The discussion naturally motivates future efforts to
              interlink data analysis, computational modeling, and formal
              theory. Our goal is to inspire practitioners to consider the
              assumptions implicit in their analytical approach, align those
              assumptions to the complexity of the systems under study, and
              take advantage of exciting recent advances in modeling the
              relations between perturbations and system function.",
  journal  = "Neuropsychopharmacology",
  month    =  aug,
  year     =  2020,
  language = "en"
}

@ARTICLE{Reuter-Lorenz2005-tl,
  title    = "Brain aging: reorganizing discoveries about the aging mind",
  author   = "Reuter-Lorenz, Patricia A and Lustig, Cindy",
  abstract = "New discoveries challenge the long-held view that aging is
              characterized by progressive loss and decline. Evidence for
              functional reorganization, compensation and effective
              interventions holds promise for a more optimistic view of
              neurocognitive status in later life. Complexities associated with
              assigning function to age-specific activation patterns must be
              considered relative to performance and in light of pathological
              aging. New biological and genetic markers, coupled with advances
              in imaging technologies, are enabling more precise
              characterization of healthy aging. This interdisciplinary,
              cognitive neuroscience approach reveals dynamic and optimizing
              processes in aging that might be harnessed to foster the
              successful aging of the mind.",
  journal  = "Curr. Opin. Neurobiol.",
  volume   =  15,
  number   =  2,
  pages    = "245--251",
  month    =  apr,
  year     =  2005,
  language = "en"
}

@MISC{Xu2015-bg,
  title   = "A Connectome Computation System for discovery science of brain",
  author  = "Xu, Ting and Yang, Zhi and Jiang, Lili and Xing, Xiu-Xia and Zuo,
             Xi-Nian",
  journal = "Science Bulletin",
  volume  =  60,
  number  =  1,
  pages   = "86--95",
  year    =  2015
}

@ARTICLE{Shafto2014-ix,
  title    = "The Cambridge Centre for Ageing and Neuroscience ({Cam-CAN})
              study protocol: a cross-sectional, lifespan, multidisciplinary
              examination of healthy cognitive ageing",
  author   = "Shafto, Meredith A and Tyler, Lorraine K and Dixon, Marie and
              Taylor, Jason R and Rowe, James B and Cusack, Rhodri and Calder,
              Andrew J and Marslen-Wilson, William D and Duncan, John and
              Dalgleish, Tim and Henson, Richard N and Brayne, Carol and
              Matthews, Fiona E and {Cam-CAN}",
  abstract = "BACKGROUND: As greater numbers of us are living longer, it is
              increasingly important to understand how we can age healthily.
              Although old age is often stereotyped as a time of declining
              mental abilities and inflexibility, cognitive neuroscience
              reveals that older adults use neural and cognitive resources
              flexibly, recruiting novel neural regions and cognitive processes
              when necessary. Our aim in this project is to understand how
              age-related changes to neural structure and function interact to
              support cognitive abilities across the lifespan. METHODS/DESIGN:
              We are recruiting a population-based cohort of 3000 adults aged
              18 and over into Stage 1 of the project, where they complete an
              interview including health and lifestyle questions, a core
              cognitive assessment, and a self-completed questionnaire of
              lifetime experiences and physical activity. Of those interviewed,
              700 participants aged 18-87 (100 per age decile) continue to
              Stage 2 where they undergo cognitive testing and provide measures
              of brain structure and function. Cognition is assessed across
              multiple domains including attention and executive control,
              language, memory, emotion, action control and learning. A subset
              of 280 adults return for in-depth neurocognitive assessment in
              Stage 3, using functional neuroimaging experiments across our key
              cognitive domains.Formal statistical models will be used to
              examine the changes that occur with healthy ageing, and to
              evaluate age-related reorganisation in terms of cognitive and
              neural functions invoked to compensate for overall age-related
              brain structural decline. Taken together the three stages provide
              deep phenotyping that will allow us to measure neural activity
              and flexibility during performance across a number of core
              cognitive functions. This approach offers hypothesis-driven
              insights into the relationship between brain and behaviour in
              healthy ageing that are relevant to the general population.
              DISCUSSION: Our study is a unique resource of neuroimaging and
              cognitive measures relevant to change across the adult lifespan.
              Because we focus on normal age-related changes, our results may
              contribute to changing views about the ageing process, lead to
              targeted interventions, and reveal how normal ageing relates to
              frail ageing in clinicopathological conditions such as
              Alzheimer's disease.",
  journal  = "BMC Neurol.",
  volume   =  14,
  pages    = "204",
  month    =  oct,
  year     =  2014,
  language = "en"
}

@ARTICLE{Cole2017-zo,
  title    = "Predicting Age Using Neuroimaging: Innovative Brain Ageing
              Biomarkers",
  author   = "Cole, James H and Franke, Katja",
  abstract = "The brain changes as we age and these changes are associated with
              functional deterioration and neurodegenerative disease. It is
              vital that we better understand individual differences in the
              brain ageing process; hence, techniques for making individualised
              predictions of brain ageing have been developed. We present
              evidence supporting the use of neuroimaging-based 'brain age' as
              a biomarker of an individual's brain health. Increasingly,
              research is showing how brain disease or poor physical health
              negatively impacts brain age. Importantly, recent evidence shows
              that having an 'older'-appearing brain relates to advanced
              physiological and cognitive ageing and the risk of mortality. We
              discuss controversies surrounding brain age and highlight
              emerging trends such as the use of multimodality neuroimaging and
              the employment of 'deep learning' methods.",
  journal  = "Trends Neurosci.",
  volume   =  40,
  number   =  12,
  pages    = "681--690",
  month    =  dec,
  year     =  2017,
  keywords = "ageing biomarker; brain ageing; brain diseases; machine learning;
              neuroimaging",
  language = "en"
}

@UNPUBLISHED{Helmer2020-ah,
  title    = "On stability of Canonical Correlation Analysis and Partial Least
              Squares with application to brain-behavior associations",
  author   = "Helmer, Markus and Warrington, Shaun and Mohammadi-Nejad,
              Ali-Reza and Ji, Jie Lisa and Howell, Amber and Rosand, Benjamin
              and Anticevic, Alan and Sotiropoulos, Stamatios N and Murray,
              John D",
  abstract = "Associations between high-dimensional datasets, each comprising
              many features, can be discovered through multivariate statistical
              methods, like Canonical Correlation Analysis (CCA) or Partial
              Least Squares (PLS). CCA and PLS are widely used methods which
              reveal which features carry the association. Despite the
              longevity and popularity of CCA/PLS approaches, their application
              to high-dimensional datasets raises critical questions about the
              reliability of CCA/PLS solutions. In particular, overfitting can
              produce solutions that are not stable across datasets, which
              severely hinders their interpretability and generalizability. To
              study these issues, we developed a generative model to simulate
              synthetic datasets with multivariate associations, parameterized
              by feature dimensionality, data variance structure, and assumed
              latent association strength. We found that resulting CCA/PLS
              associations could be highly inaccurate when the number of
              samples per feature is relatively small. For PLS, the profiles of
              feature weights exhibit detrimental bias toward leading principal
              component axes. We confirmed these model trends in
              state-ofthe-art datasets containing neuroimaging and behavioral
              measurements in large numbers of subjects, namely the Human
              Connectome Project ( n $\approx$ 1000) and UK Biobank ( n =
              20000), where we found that only the latter comprised enough
              samples to obtain stable estimates. Analysis of the neuroimaging
              literature using CCA to map brain-behavior relationships revealed
              that the commonly employed sample sizes yield unstable CCA
              solutions. Our generative modeling framework provides a
              calculator of dataset properties required for stable estimates.
              Collectively, our study characterizes dataset properties needed
              to limit the potentially detrimental effects of overfitting on
              stability of CCA/PLS solutions, and provides practical
              recommendations for future studies. Significance Statement
              Scientific studies often begin with an observed association
              between different types of measures. When datasets comprise large
              numbers of features, multivariate approaches such as canonical
              correlation analysis (CCA) and partial least squares (PLS) are
              often used. These methods can reveal the profiles of features
              that carry the optimal association. We developed a generative
              model to simulate data, and characterized how obtained feature
              profiles can be unstable, which hinders interpretability and
              generalizability, unless a sufficient number of samples is
              available to estimate them. We determine sufficient sample sizes,
              depending on properties of datasets. We also show that these
              issues arise in neuroimaging studies of brain-behavior
              relationships. We provide practical guidelines and computational
              tools for future CCA and PLS studies. \#\#\# Competing Interest
              Statement J.L.J, A.A. and J.D.M. have received consulting fees
              from BlackThorn Therapeutics. A.A. has served on the Advisory
              Board of BlackThorn Therapeutics.",
  pages    = "2020.08.25.265546",
  month    =  aug,
  year     =  2020,
  language = "en"
}

@ARTICLE{Gazzaley2005-me,
  title    = "Top-down suppression deficit underlies working memory impairment
              in normal aging",
  author   = "Gazzaley, Adam and Cooney, Jeffrey W and Rissman, Jesse and
              D'Esposito, Mark",
  abstract = "In this study, we assess the impact of normal aging on top-down
              modulation, a cognitive control mechanism that supports both
              attention and memory by the suppression and enhancement of
              sensory processing in accordance with task goals. Using fMRI
              (functional magnetic resonance imaging), we show that healthy
              older adults demonstrated a prominent deficit in the suppression
              of cortical activity associated with task-irrelevant
              representations, whereas enhancement of task-relevant activity
              was preserved. Moreover, this suppression-specific attention
              deficit correlated with impaired working memory performance.",
  journal  = "Nat. Neurosci.",
  volume   =  8,
  number   =  10,
  pages    = "1298--1300",
  month    =  oct,
  year     =  2005,
  language = "en"
}

@ARTICLE{Bijsterbosch2019-bu,
  title    = "The relationship between spatial configuration and functional
              connectivity of brain regions revisited",
  author   = "Bijsterbosch, Janine Diane and Beckmann, Christian F and
              Woolrich, Mark W and Smith, Stephen M and Harrison, Samuel J",
  abstract = "Previously we showed that network-based modelling of brain
              connectivity interacts strongly with the shape and exact location
              of brain regions, such that cross-subject variations in the
              spatial configuration of functional brain regions are being
              interpreted as changes in functional connectivity (Bijsterbosch
              et al., 2018). Here we show that these spatial effects on
              connectivity estimates actually occur as a result of spatial
              overlap between brain networks. This is shown to systematically
              bias connectivity estimates obtained from group spatial ICA
              followed by dual regression. We introduce an extended method that
              addresses the bias and achieves more accurate connectivity
              estimates.",
  journal  = "Elife",
  volume   =  8,
  month    =  may,
  year     =  2019,
  keywords = "dual regression; functional connectivity; functional connectomes;
              human; neuroscience; parcellation; resting state",
  language = "en"
}

@ARTICLE{Shirer2012-di,
  title    = "Decoding subject-driven cognitive states with whole-brain
              connectivity patterns",
  author   = "Shirer, W R and Ryali, S and Rykhlevskaia, E and Menon, V and
              Greicius, M D",
  abstract = "Decoding specific cognitive states from brain activity
              constitutes a major goal of neuroscience. Previous studies of
              brain-state classification have focused largely on decoding
              brief, discrete events and have required the timing of these
              events to be known. To date, methods for decoding more continuous
              and purely subject-driven cognitive states have not been
              available. Here, we demonstrate that free-streaming
              subject-driven cognitive states can be decoded using a novel
              whole-brain functional connectivity analysis. Ninety functional
              regions of interest (ROIs) were defined across 14 large-scale
              resting-state brain networks to generate a 3960 cell matrix
              reflecting whole-brain connectivity. We trained a classifier to
              identify specific patterns of whole-brain connectivity as
              subjects rested quietly, remembered the events of their day,
              subtracted numbers, or (silently) sang lyrics. In a leave-one-out
              cross-validation, the classifier identified these 4 cognitive
              states with 84\% accuracy. More critically, the classifier
              achieved 85\% accuracy when identifying these states in a second,
              independent cohort of subjects. Classification accuracy remained
              high with imaging runs as short as 30-60 s. At all temporal
              intervals assessed, the 90 functionally defined ROIs outperformed
              a set of 112 commonly used structural ROIs in classifying
              cognitive states. This approach should enable decoding a myriad
              of subject-driven cognitive states from brief imaging data
              samples.",
  journal  = "Cereb. Cortex",
  volume   =  22,
  number   =  1,
  pages    = "158--165",
  month    =  jan,
  year     =  2012,
  language = "en"
}

@ARTICLE{Kurtzer2017-au,
  title    = "Singularity: Scientific containers for mobility of compute",
  author   = "Kurtzer, Gregory M and Sochat, Vanessa and Bauer, Michael W",
  abstract = "Here we present Singularity, software developed to bring
              containers and reproducibility to scientific computing. Using
              Singularity containers, developers can work in reproducible
              environments of their choosing and design, and these complete
              environments can easily be copied and executed on other
              platforms. Singularity is an open source initiative that
              harnesses the expertise of system and software engineers and
              researchers alike, and integrates seamlessly into common
              workflows for both of these groups. As its primary use case,
              Singularity brings mobility of computing to both users and HPC
              centers, providing a secure means to capture and distribute
              software and compute environments. This ability to create and
              deploy reproducible environments across these centers, a
              previously unmet need, makes Singularity a game changing
              development for computational science.",
  journal  = "PLoS One",
  volume   =  12,
  number   =  5,
  pages    = "e0177459",
  month    =  may,
  year     =  2017,
  language = "en"
}
